# Supplementary material for: Petrogenesis of extra-large flake graphite at the Bissett Creek deposit, Canada
Source: Miner Depos. 2022 Dec 5;58(4):731–50. doi: 10.1007/s00126-022-01145-9 (PMC9992087; doi:10.1007/s00126-022-01145-9)
Supplement: Supplementary file 2 — Supplementary file2 (XLSX 187 KB) [file 126_2022_1145_MOESM2_ESM.xlsx]

## Sheet: Carbon Isotopes
Table S1. Carbon isotope values
Sample	Rock type	δ13C ‰ (VPDB)
BC-16-11	Quartzofeldspathic gneiss	-24.4
BC-16-19	Quartzofeldspathic gneiss	-17.9
BC-16-28	Quartzofeldspathic gneiss	-23.3
CO-16-01	Quartzofeldspathic gneiss	-28.3
CO-16-02	Quartzofeldspathic gneiss	-26.7
CO-16-03	Quartzofeldspathic gneiss	-27.4
CO-16-04	Quartzofeldspathic gneiss	-20.1
CO-16-07	Quartzofeldspathic gneiss	-25.5
BC-16-06	Clinopyroxene gneiss	-27.2
BC-16-07	Clinopyroxene gneiss	-19.4
BC-16-08	Clinopyroxene gneiss	-23.7
BC-16-13	Clinopyroxene gneiss	-24.5
BC-16-14	Clinopyroxene gneiss	-17.1
BC-16-17	Clinopyroxene gneiss	-17.3
BC-16-22	Clinopyroxene gneiss	-25.9
BC-16-38	Clinopyroxene gneiss	-22.6
BC-16-29	Garnet–hornblende gneiss	-24.6
BC-16-20	Garnet–hornblende gneiss	-16.6
CO-16-09	Garnet–hornblende gneiss	-23.3
CO-16-06	Garnet–sillimanite gneiss	-14
CO-16-08	Garnet–sillimanite gneiss	-15.5
BC-16-25	Garnet–sillimanite gneiss	-22.9
CO-16-05	Garnet–sillimanite gneiss	-19.5
CO-16-10	Garnet–sillimanite gneiss	-24.4

## Sheet: Sulfur Isotopes
Table S2. Sulfur isotope results
Sample	Rock Type	δ34S ‰ (VCDT)
BC-16-11	Quartzofeldspathic gneiss	13.6
BC-16-19	Quartzofeldspathic gneiss	12.7
BC-16-28	Quartzofeldspathic gneiss	10
CO-16-01	Quartzofeldspathic gneiss	12.7
CO-16-02	Quartzofeldspathic gneiss	10.7
CO-16-03	Quartzofeldspathic gneiss	10.8
CO-16-04	Quartzofeldspathic gneiss	11
CO-16-07	Quartzofeldspathic gneiss	11
BC-16-06	Clinopyroxene gneiss	9.7
BC-16-07	Clinopyroxene gneiss	15
BC-16-08	Clinopyroxene gneiss	12.2
BC-16-13	Clinopyroxene gneiss	12.5
BC-16-14	Clinopyroxene gneiss	14
BC-16-17	Clinopyroxene gneiss	12.9
BC-16-22	Clinopyroxene gneiss	12.7
BC-16-38	Clinopyroxene gneiss	14
BC-16-29	Garnet–hornblende gneiss	11.3
CO-16-06	Garnet–sillimanite gneiss	14.2
CO-16-08	Garnet–sillimanite gneiss	14.3

## Sheet: Lithogeochemistry
Table S3. Lithogeochemistry
		SiO2	Al2O3	Fe2O3(T)	Fe2O3	FeO	MnO	MgO	CaO	Na2O	K2O	TiO2	P2O5	LOI	Total	Ba	Sr	Y	Sc	Zr	Be	V	C-Graphitic	C-Total	Total S	V	Cr	Co	Ni	Cu	Zn	Ga	Ge	As	Rb	Sr	Y	Zr	Nb	Mo	Ag	In	Sn	Sb	Cs	Ba	La	Ce	Pr
Sample	Rock type	wt%	wt%	wt%	wt%	wt%	wt%	wt%	wt%	wt%	wt%	wt%	wt%	wt%	wt%	mg/kg	mg/kg	mg/kg	mg/kg	mg/kg	mg/kg	mg/kg	wt%	wt%	wt%	mg/kg	mg/kg	mg/kg	mg/kg	mg/kg	mg/kg	mg/kg	mg/kg	mg/kg	mg/kg	mg/kg	mg/kg	mg/kg	mg/kg	mg/kg	mg/kg	mg/kg	mg/kg	mg/kg	mg/kg	mg/kg	mg/kg	mg/kg	mg/kg
BC-16-11	Quartzofeldspathic gneiss	79.55	6.78	0.45	-	-	0.02	1.87	1.48	1	2.27	0.28	0.09	5.64	99.43	-	-	-	7	-	< 1	-	4.11	4.38	0.59	207	50	< 1	< 20	< 10	50	9	1.4	< 5	98	79	7.4	82	3.2	24	< 0.5	< 0.1	< 1	< 0.2	6.3	311	2.33	6.63	0.9
BC-16-19	Quartzofeldspathic gneiss	71.58	10.47	3.72	-	-	0.05	3.6	4.81	2.2	1.32	0.37	0.11	2.36	100.6	163	218	10	6	197	6	74	0.85	1.12	0.69	-	-	-	-	-	-	-	-	-	-	-	-	-	-	-	-	-	-	-	-	-	-	-	-
BC-16-28	Quartzofeldspathic gneiss	66	13.51	6.56	-	-	0.24	3.27	3.89	2.21	2.64	0.41	0.34	1.65	100.7	-	-	-	12	-	3	-	0.54	0.59	0.63	61	80	9	40	20	100	16	1.8	< 5	109	218	64.1	611	8	3	1.4	< 0.1	< 1	< 0.2	3	589	69.2	142	16.6
CO-16-01	Quartzofeldspathic gneiss	70.73	11.21	4.66	2.77	1.7	0.12	1.76	3.15	2.18	1.84	0.39	0.35	3.86	100.3	-	-	-	11	-	2	-	2.69	2.74	1.17	102	160	8	50	60	210	12	1.1	< 5	70	114	45.1	153	7.2	12	< 0.5	< 0.1	< 1	< 0.2	2.7	246	29.3	60.1	7.47
CO-16-02	Quartzofeldspathic gneiss	67.22	12.2	5.93	2.37	3.2	0.17	1.94	3.07	1.74	2.29	0.33	0.17	5	100.1	-	-	-	13	-	2	-	2.83	2.95	1.42	96	180	9	50	30	90	12	1.3	< 5	79	125	60.5	222	6.1	18	0.5	< 0.1	< 1	< 0.2	3.1	625	28.5	56.5	7.02
CO-16-03	Quartzofeldspathic gneiss	74.22	6.85	4.51	3.51	0.9	0.06	2.39	3.64	1.32	1.41	0.3	0.32	4.77	99.8	-	-	-	8	-	1	-	3.4	3.55	1.88	177	190	9	70	50	130	8	0.9	< 5	64	85	24.1	98	3.6	20	< 0.5	< 0.1	< 1	< 0.2	3.2	165	26.7	49	6.31
CO-16-04	Quartzofeldspathic gneiss	68.55	9.42	5.57	4.02	1.4	0.11	2.79	2.8	1.59	3.38	0.36	0.22	4.06	98.84	-	-	-	4	-	2	-	1.67	1.82	2.34	109	160	22	60	40	80	10	0.7	< 5	107	149	13.4	214	6.1	11	0.5	< 0.1	< 1	< 0.2	2.6	601	19.3	41.1	5.2
CO-16-07	Quartzofeldspathic gneiss	69.84	9.14	5.03	3.59	1.3	0.06	2.92	3.95	1.76	1.52	0.36	0.24	4.3	99.13	-	-	-	11	-	2	-	2.61	2.74	1.62	164	200	10	70	50	140	11	1.1	< 5	65	127	21.9	191	5.3	14	< 0.5	< 0.1	< 1	< 0.2	1.9	199	29	57.9	7.24
BC-16-06	Clinopyroxene gneiss	79.71	4.92	2.26	-	-	0.05	1.02	2.66	0.79	2	0.22	0.31	4.88	98.8	-	-	-	7	-	< 1	-	3.67	3.96	0.99	187	30	7	70	50	210	6	1.1	< 5	65	58	20.6	59	2.2	17	< 0.5	< 0.1	< 1	< 0.2	0.9	251	15.1	28	3.92
BC-16-07	Clinopyroxene gneiss	68.6	9.08	3.71	-	-	0.15	4.63	5.08	1.59	2.93	0.42	0.12	2.63	98.94	-	-	-	8	-	1	-	1.08	1.19	1.02	82	100	11	30	20	70	12	1.1	< 5	81	103	24.2	329	6.5	2	< 0.5	< 0.1	< 1	< 0.2	1.8	531	25.2	51.3	6.4
BC-16-08	Clinopyroxene gneiss	76.77	9.8	1.85	-	-	0.03	0.72	1.97	1.66	3.92	0.16	0.19	2.61	99.68	-	-	-	2	-	2	-	1.59	1.72	0.77	81	30	4	30	20	40	12	1.2	< 5	132	144	13.2	39	4.6	6	< 0.5	< 0.1	< 1	< 0.2	2.7	514	7.73	17.5	2.53
BC-16-13	Clinopyroxene gneiss	69.87	11.68	3.18	-	-	0.04	3.55	4.37	2.26	2.14	0.51	0.2	2.07	99.88	-	-	-	7	-	4	-	0.96	1.01	0.74	71	60	7	30	20	80	18	1.3	< 5	97	177	14.9	317	8.4	3	< 0.5	< 0.1	< 1	< 0.2	2.6	314	83.1	161	17.7
BC-16-14	Clinopyroxene gneiss	71.04	10.19	3.43	-	-	0.04	3.19	4.01	1.69	2.94	0.37	0.16	1.9	98.95	-	-	-	8	-	5	-	0.72	0.84	0.9	73	80	10	30	20	70	14	1.3	< 5	94	184	18.1	282	6.1	3	< 0.5	< 0.1	< 1	< 0.2	1.8	778	43	83.3	9.94
BC-16-17	Clinopyroxene gneiss	65.96	9.17	4.2	-	-	0.07	5.54	8.27	2.06	0.61	0.38	0.15	2.95	99.37	-	-	-	8	-	6	-	1.19	1.7	0.91	93	50	8	40	50	90	14	1.3	< 5	26	219	24.6	250	7.5	5	< 0.5	< 0.1	< 1	< 0.2	0.6	197	37.3	71.9	9.04
BC-16-22	Clinopyroxene gneiss	74.69	6.77	3.71	-	-	0.04	2.62	3.12	1.52	1.6	0.32	0.33	5.76	100.5	-	-	-	8	-	1	-	3.37	3.54	1.69	178	80	10	80	60	260	8	1.3	< 5	60	90	7.4	132	5.2	15	< 0.5	< 0.1	< 1	< 0.2	3.1	228	23.8	41.5	5.12
BC-16-38	Clinopyroxene gneiss	71.36	9.83	3.86	1.75	1.9	0.12	3.65	4.83	1.61	2.87	0.47	0.18	0	98.77	-	-	-	7	-	1	-	0.68	0.78	0.72	69	100	8	30	10	70	11	1.1	< 5	87	189	21.9	315	8.1	2	< 0.5	< 0.1	< 1	< 0.2	3.1	621	26.5	53.7	6.72
BC-16-20	Garnet–hornblende gneiss	57.67	15.82	8.87	-	-	0.27	3.57	5.4	2.66	2.46	0.43	0.54	1.85	99.53	-	-	-	16	-	3	-	0.47	0.54	1.25	52	50	12	30	30	110	19	2.2	< 5	114	258	93.2	933	11.3	4	2.1	< 0.1	< 1	< 0.2	3.5	356	133	274	31.2
BC-16-29	Garnet–hornblende gneiss	68.27	13.31	5.31	-	-	0.2	2.24	4.11	2.56	1.83	0.27	0.28	1.73	100.1	-	-	-	9	-	3	-	0.7	0.72	0.71	40	60	8	30	20	80	15	1.5	< 5	73	247	52.3	485	4.9	4	1.1	< 0.1	< 1	< 0.2	2	411	56.1	115	13.4
CO-16-09	Garnet–hornblende gneiss	54.02	16.86	10.26	2.92	6.6	0.21	6.14	6.76	0.62	2.7	1.35	0.18	0	99.11	-	-	-	23	-	3	-	-	-	-	186	230	34	90	< 10	170	20	1.8	< 5	120	82	25.6	108	8.7	3	< 0.5	0.1	6	< 0.2	7.6	327	15.4	33.4	4.19
BC-16-25	Garnet–sillimanite gneiss	74.41	11.77	3.77	-	-	0.06	2.31	1.77	1.76	2.09	0.42	0.09	1.32	99.77	-	-	-	10	-	4	-	0.28	0.26	0.03	37	120	3	< 20	30	70	14	1.6	< 5	93	84	36.5	154	7.4	5	< 0.5	< 0.1	< 1	0.2	3.3	197	30.7	64.1	7.45
CO-16-05	Garnet–sillimanite gneiss	69.53	14.65	5.39	1.5	3.5	0.07	2.26	0.39	0.79	5.89	0.63	0.04	0	99.64	-	-	-	14	-	< 1	-	0.11	0.14	0.08	68	150	10	30	10	70	16	1.9	< 5	164	336	37.2	286	14.9	3	< 0.5	< 0.1	< 1	< 0.2	3.5	1659	44	87.8	9.78
CO-16-06	Garnet–sillimanite gneiss	66.49	8.15	5.85	3.63	2	2.15	4.82	7.07	1.05	1.9	0.44	0.17	1.9	100	-	-	-	10	-	2	-	0.52	0.6	1.34	94	160	26	40	20	100	9	1.5	< 5	54	91	38.6	304	8.9	6	0.7	< 0.1	< 1	< 0.2	0.6	453	21.3	59.6	7.72
CO-16-08	Garnet–sillimanite gneiss	65.01	9.75	6.07	3.85	2	0.96	4.17	6.21	1.56	2.55	0.51	0.16	2.59	99.55	-	-	-	12	-	2	-	1.02	1.12	1.96	113	190	26	50	40	90	10	1.4	< 5	76	158	33.6	245	8.5	8	0.7	< 0.1	< 1	< 0.2	1.3	624	25	59.4	7.73
CO-16-10	Garnet–sillimanite gneiss	67.98	15.65	4.7	1.15	3.2	0.07	2.55	0.53	0.79	4.58	0.56	0.05	2.61	100.1	-	-	-	14	-	1	-	-	-	-	63	140	9	30	30	90	16	1.6	< 5	160	227	34.5	258	10.8	4	0.7	< 0.1	< 1	< 0.2	4.9	856	57.2	117	13.3
"-" not analyzed
[truncated: 19 more columns]

## Sheet: Sample Locations
Table S4. Sample locations
Sample	Rock Type	UTM zone	Easting (m)	Northing (m)	Type
BC-16-11	Quartzofeldspathic gneiss	17T	727584	5112065	Outcrop
BC-16-19	Quartzofeldspathic gneiss	17T	727595	5112072	Outcrop
BC-16-28	Quartzofeldspathic gneiss	17T	727595	5112072	Outcrop
CO-16-01	Quartzofeldspathic gneiss	17T	727441	5112474	Drill core
CO-16-02	Quartzofeldspathic gneiss	17T	727669	5112255	Drill core
CO-16-03	Quartzofeldspathic gneiss	17T	727654	5112295	Drill core
CO-16-04	Quartzofeldspathic gneiss	17T	727707	5112276	Drill core
CO-16-07	Quartzofeldspathic gneiss	17T	727998	5112297	Drill core
BC-16-06	Clinopyroxene gneiss	17T	727277	5111844	Outcrop
BC-16-07	Clinopyroxene gneiss	17T	727277	5111844	Outcrop
BC-16-08	Clinopyroxene gneiss	17T	727277	5111844	Outcrop
BC-16-13	Clinopyroxene gneiss	17T	727587	5112081	Outcrop
BC-16-14	Clinopyroxene gneiss	17T	727595	5112072	Outcrop
BC-16-17	Clinopyroxene gneiss	17T	727595	5112072	Outcrop
BC-16-22	Clinopyroxene gneiss	17T	727595	5112072	Outcrop
BC-16-38	Clinopyroxene gneiss	17T	727277	5111844	Outcrop
BC-16-20	Garnet–hornblende gneiss	17T	727595	5112072	Outcrop
BC-16-29	Garnet–hornblende gneiss	17T	727595	5112072	Outcrop
CO-16-09	Garnet–hornblende gneiss	17T	727841	5112236	Drill core
BC-16-25	Garnet–sillimanite gneiss	17T	727105	5111350	Outcrop
CO-16-05	Garnet–sillimanite gneiss	17T	727740	5112245	Drill core
CO-16-06	Garnet–sillimanite gneiss	17T	727810	5112283	Drill core
CO-16-08	Garnet–sillimanite gneiss	17T	727841	5112236	Drill core
CO-16-10	Garnet–sillimanite gneiss	17T	727361	5112413	Drill core

## Sheet: Biotite Compositions
Table S5. Biotite Compositions
		Wt%													Moles Cation (Based on 11 Oxygens)												Sum
Sample	Spot name	SiO2	Al2O3	Na2O	MgO	F	CaO	TiO2	FeO	MnO	K2O	Cl	Total		Si	Al	Na	Mg	F	Ca	Ti	Fe	Mn	K	Cl	OH	All Cations
BC18B_Bt1_01	BC-16-18	34.81	18.401	0.145	11.112	0.505	0.106	0.367	20.627	0.279	7.918	0.149	94.419		2.69551	1.67922	0.0217677	1.28278	0.123653	0.00879355	0.0213771	1.3356	0.018297	0.782097	0.019554	0.856793	7.84544
BC18B_Bt1_02	BC-16-18	35.556	17.893	0.126	10.534	0.552	0.086	0.337	20.349	0.284	9.655	0.16	95.532		2.7431	1.62683	0.0188455	1.21156	0.134662	0.00710802	0.0195571	1.31273	0.018556	0.950144	0.02092	0.844418	7.90843
BC18B_Bt2_01	BC-16-18	36.162	18.042	0.057	10.672	0.432	0.017	0.429	20.141	0.279	9.861	0.15	96.242		2.75828	1.62181	0.00842886	1.21355	0.104195	0.00138917	0.0246144	1.28461	0.0180231	0.959435	0.0193906	0.876415	7.89013
BC18B_Bt2_02	BC-16-18	36.081	18.18	0.058	10.474	0.432	0.04	0.41	20.145	0.309	9.946	0.157	96.232		2.75465	1.63573	0.00858467	1.19213	0.104291	0.00327167	0.023546	1.28605	0.0199795	0.9686	0.0203142	0.875395	7.89254
BC18B_Bt3_01	BC-16-18	31.697	19.135	0.068	15.067	0.334	0.073	0.384	19.591	0.365	4.517	0.03	91.261		2.49091	1.77214	0.0103599	1.76519	0.0829971	0.00614589	0.0226996	1.28736	0.0242925	0.452792	0.00399554	0.913007	7.83189
BC18B_Bt3_02	BC-16-18	38.114	18.031	0.088	14.664	0.586	0.075	0.916	14.875	0.258	9.824	0.031	97.462		2.78704	1.55385	0.0124753	1.59859	0.135498	0.00587546	0.0503849	0.909534	0.0159778	0.916339	0.00384179	0.86066	7.85006
BC18B_Bt4_01	BC-16-18	36.419	18.383	0.061	10.414	0.478	0.02	0.226	20.464	0.277	9.938	0.15	96.83		2.76348	1.6439	0.00897361	1.17807	0.114692	0.00162585	0.0128998	1.29844	0.0178011	0.961915	0.0192901	0.866018	7.88711
BC18B_Bt4_02	BC-16-18	35.794	18.376	0.128	10.456	0.335	0.147	0.248	20.614	0.35	9.219	0.172	95.839		2.73943	1.65742	0.0189919	1.193	0.0810721	0.0120529	0.0142774	1.31922	0.022686	0.900002	0.0223096	0.896618	7.87708
BC18B_Bt5_01	BC-16-18	35.725	18.131	0.121	9.946	0.318	0.165	0.246	20.533	0.289	9.333	0.162	94.969		2.76044	1.65104	0.0181259	1.14572	0.0776979	0.0136588	0.0142984	1.32667	0.0189122	0.91989	0.0212146	0.901088	7.86875
BC18B_Bt5_02	BC-16-18	35.422	18.283	0.115	10.545	0.378	0.202	0.212	20.996	0.371	8.783	0.178	95.485		2.7247	1.65738	0.0171495	1.20925	0.0919418	0.0166463	0.0122667	1.35047	0.0241689	0.861781	0.0232048	0.884853	7.87381
BC18B_Bt6_01	BC-16-18	36.259	18.162	0.069	10.801	0.471	0.016	0.223	19.911	0.247	9.947	0.151	96.257		2.7631	1.63108	0.0101938	1.22707	0.113495	0.00130624	0.012783	1.26875	0.015941	0.966901	0.0195017	0.867003	7.89713
BC18B_Bt6_02	BC-16-18	36.332	18.024	0.071	10.818	0.443	0.045	0.202	20.061	0.262	9.878	0.163	96.299		2.76822	1.61843	0.0104877	1.22881	0.106731	0.00367321	0.0115774	1.27811	0.0169064	0.960041	0.0210481	0.872221	7.89625
BC18B_Bt7_01	BC-16-18	36.282	18.35	0.074	10.82	0.37	0.033	0.276	19.799	0.258	9.884	0.155	96.301		2.7575	1.64358	0.0109035	1.22596	0.0889206	0.00268695	0.015779	1.25826	0.0166067	0.958222	0.019965	0.891114	7.8895
BC18B_Bt7_02	BC-16-18	35.205	18.01	0.068	11.158	0.36	0.063	0.209	19.848	0.269	8.865	0.14	94.195		2.73084	1.6464	0.0102261	1.29034	0.088302	0.00523545	0.0121951	1.28739	0.0176719	0.877161	0.0184049	0.893293	7.87746
BC18B_Bt8_01	BC-16-18	36.016	17.875	0.05	10.772	0.449	0.011	0.627	19.464	0.225	9.821	0.145	95.455		2.76229	1.61566	0.00743451	1.23167	0.108892	0.000903833	0.0361732	1.24827	0.0146149	0.960812	0.0188476	0.87226	7.87783
BC18B_Bt9_01	BC-16-18	36.35	18.206	0.067	10.899	0.424	bdl	0.61	19.763	0.265	10.076	0.136	96.785		2.75228	1.62455	0.00983494	1.23027	0.101515	bdl	0.0347428	1.25125	0.0169931	0.973164	0.0174518	0.881033	7.8922
BC18B_Bt10_01	BC-16-18	36.032	18.509	0.097	10.837	0.414	0.04	0.235	19.497	0.232	9.724	0.155	95.772		2.74994	1.66474	0.0143521	1.23302	0.0999105	0.00327052	0.0134911	1.24424	0.0149955	0.946648	0.0200484	0.880041	7.8847
BC20B_Bt1_01	BC-16-20	38.261	16.365	0.045	15.599	1.105	0.002	0.964	13.818	0.215	8.921	0.013	95.308		2.85087	1.43704	0.00650043	1.73278	0.260351	0.000159652	0.0540312	0.860934	0.0135675	0.847899	0.00164164	0.738007	7.80378
BC20B_Bt1_02	BC-16-20	29.383	21.015	0.003	18.763	0.129	0.025	0.279	17.452	0.258	2.392	0.009	89.708		2.2976	1.93659	0.000454787	2.18729	0.0318966	0.00209431	0.0164108	1.14111	0.0170859	0.238588	0.00119271	0.966911	7.83722
BC20B_Bt2_01	BC-16-20	36.267	17.572	0.064	11.002	0.625	0.036	0.673	19.267	0.435	9.91	0.12	95.971		2.77209	1.58288	0.00948385	1.2537	0.151061	0.00294795	0.0386953	1.23144	0.0281595	0.966227	0.015545	0.833394	7.88563
BC20B_Bt2_02	BC-16-20	29.617	19.657	0.034	12.626	0.225	0.076	0.282	23.096	0.722	3.857	0.051	90.243		2.40029	1.87745	0.00534207	1.5255	0.0576608	0.00659869	0.0171916	1.56517	0.0495562	0.398732	0.00700496	0.935334	7.84583
BC20B_Bt3_01	BC-16-20	36.538	17.097	0.091	11.377	0.471	0.07	1.894	18.205	0.361	9.756	0.108	95.968		2.77139	1.52828	0.0133815	1.28649	0.112967	0.00568818	0.108064	1.15464	0.0231899	0.943918	0.0138832	0.87315	7.83505
BC20B_Bt3_02	BC-16-20	37.171	18.019	0.093	10.921	0.539	0.078	1.847	18.222	0.448	9.538	0.1	96.976		2.77908	1.58766	0.0134799	1.21726	0.127427	0.00624759	0.103875	1.13919	0.028367	0.909625	0.012671	0.859902	7.78477
BC20B_Bt4_01	BC-16-20	36.528	17.46	0.069	11.452	0.562	bdl	1.504	17.867	0.378	10.032	0.114	95.966		2.77143	1.56118	0.0101493	1.29534	0.134831	bdl	0.0858366	1.13353	0.024289	0.970902	0.0146588	0.85051	7.85266
BC20B_Bt4_02	BC-16-20	36.51	17.605	0.065	11.474	0.559	0.01	1.438	17.867	0.391	10.045	0.109	96.073		2.76663	1.57219	0.00954908	1.29622	0.133945	0.000811824	0.0819681	1.13213	0.0250932	0.970954	0.0139985	0.852056	7.85555
BC20B_Bt5_01	BC-16-20	37.178	18.087	0.068	12.359	0.734	0.016	0.178	17.495	0.421	10.03	0.11	96.676		2.79175	1.60062	0.00989938	1.38356	0.174286	0.00128716	0.0100544	1.09852	0.0267739	0.960729	0.013999	0.811715	7.8832
BC20B_Bt5_02	BC-16-20	37.014	18.002	0.078	12.234	0.645	0.048	0.202	17.348	0.455	9.841	0.113	95.98		2.79468	1.60183	0.0114175	1.37708	0.153994	0.00388267	0.0114727	1.09527	0.0290949	0.947796	0.0144597	0.831547	7.87253
BC20B_Bt6_01	BC-16-20	37.475	18.231	0.063	13.135	0.634	0.026	0.406	16.06	0.397	9.983	0.101	96.511		2.793	1.60129	0.00910288	1.45944	0.149415	0.00207599	0.0227616	1.00087	0.0250587	0.949074	0.0127575	0.837827	7.86268
BC20B_Bt6_02	BC-16-20	37.291	18.459	0.048	12.588	0.637	0.044	0.31	16.715	0.49	10.005	0.093	96.68		2.78457	1.6244	0.00694869	1.40131	0.150407	0.00351988	0.0174125	1.04367	0.0309876	0.952971	0.0117693	0.837823	7.86578
BC20B_Bt7_01	BC-16-20	36.492	17.953	0.054	10.731	0.34	0.032	1.157	18.87	0.468	9.864	0.107	96.068		2.76813	1.60493	0.00794128	1.21354	0.0815537	0.00260052	0.0660189	1.19692	0.0300658	0.954444	0.0137558	0.90469	7.84458
BC20B_Bt7_02	BC-16-20	36.049	18.124	0.068	11.861	0.37	0.129	1.141	19.1	0.535	8.367	0.116	95.86		2.72534	1.61477	0.00996655	1.33682	0.0884516	0.0104481	0.0648873	1.20744	0.0342547	0.806875	0.0148628	0.896686	7.81081
BC20B_Bt8_01	BC-16-20	36.646	17.88	0.054	10.757	0.379	0.011	1.26	18.667	0.434	10.069	0.113	96.27		2.77441	1.5953	0.00792585	1.21411	0.0907317	0.000892192	0.0717564	1.18174	0.0278274	0.972387	0.0144989	0.894769	7.84634
BC20B_Bt8_02	BC-16-20	35.708	17.917	0.038	11.563	0.257	0.072	1.243	19.151	0.495	8.463	0.099	95.006		2.72501	1.61138	0.00562205	1.31552	0.0620172	0.0058865	0.0713543	1.22207	0.0319924	0.823827	0.0128042	0.925179	7.81267
BC20B_Bt9_01	BC-16-20	36.82	17.518	0.055	11.614	0.592	0.043	0.788	18.074	0.419	10.05	0.124	96.097		2.79161	1.56526	0.0080843	1.31274	0.141928	0.0034927	0.0449411	1.14585	0.0269044	0.971955	0.0159333	0.842138	7.87084
BC20B_Bt9_01	BC-16-20	37.594	18.133	0.113	12.177	0.484	0.091	1.191	18.328	0.385	9.604	0.12	98.22		2.77219	1.57581	0.0161544	1.33866	0.112856	0.00718899	0.0660637	1.13012	0.0240439	0.903371	0.0149968	0.872147	7.8336
BC20B_Bt9_02	BC-16-20	34.613	17.982	0.05	12.059	0.212	0.155	0.85	19.539	0.565	7.599	0.107	93.731		2.67849	1.63991	0.00750118	1.39119	0.0518757	0.0128501	0.0494785	1.26432	0.0370287	0.750096	0.0140329	0.934091	7.83087
BC20B_Bt10_01	BC-16-20	36.679	17.204	0.075	11.382	0.392	0.04	2.044	18.091	0.293	9.907	0.107	96.214		2.77063	1.53151	0.0109832	1.28175	0.0936317	0.003237	0.116142	1.14268	0.0187442	0.954579	0.013698	0.89267	7.83026
BC20B_Bt11_01	BC-16-20	36.557	17.415	0.063	11.264	0.394	0.034	2.011	18.372	0.314	9.794	0.121	96.339		2.76016	1.54959	0.00922173	1.26789	0.0940667	0.0027502	0.114215	1.15991	0.0200785	0.943263	0.0154833	0.89045	7.82707
BC28_Bt1_01	BC-16-28	37.311	17.943	0.057	13.091	0.536	0.031	0.598	15.817	0.302	10.127	0.1	95.913		2.79605	1.58465	0.00828117	1.46253	0.127013	0.00248881	0.0337098	0.991142	0.019167	0.968051	0.0127005	0.860286	7.86608
BC28_Bt1_02	BC-16-28	37.552	18.091	0.08	13.254	0.617	0.022	0.605	16.272	0.37	10.071	0.107	97.041		2.7873	1.5825	0.0115119	1.46664	0.144814	0.00174942	0.0337794	1.00994	0.023259	0.953525	0.0134601	0.841725	7.87019
BC28_Bt2_01	BC-16-28	37.555	17.815	0.075	13.093	0.617	bdl	0.743	16.236	0.339	10.145	0.095	96.71		2.798	1.56421	0.010833	1.45427	0.145359	bdl	0.0416404	1.01149	0.0213904	0.964142	0.0119955	0.842646	7.86574
BC28_Bt2_02	BC-16-28	37.343	18.162	0.073	12.91	0.617	0.018	0.701	16.113	0.374	10.23	0.095	96.636		2.78494	1.59625	0.0105545	1.43535	0.145502	0.00143814	0.0393252	1.00482	0.023622	0.973176	0.0120073	0.842491	7.86947
BC28_Bt3_01	BC-16-28	36.968	17.754	0.088	12.642	0.637	0.032	0.767	16.664	0.346	9.912	0.128	95.938		2.78545	1.57651	0.0128546	1.42007	0.15177	0.0025831	0.0434721	1.04991	0.0220792	0.952663	0.0163453	0.831885	7.86559
BC28_Bt3_02	BC-16-28	36.255	17.845	0.08	12.747	0.363	0.057	0.64	17.436	0.43	8.796	0.116	94.765		2.75581	1.59856	0.0117891	1.44449	0.0872497	0.00464171	0.0365938	1.10823	0.0276814	0.852855	0.0149435	0.897807	7.84064
BC28_Bt4_01	BC-16-28	38.081	16.88	0.119	17.351	0.813	0.026	1.296	11.274	0.169	9.895	0.05	95.954		2.79553	1.46036	0.016936	1.89891	0.188722	0.0020448	0.0715661	0.69205	0.0105071	0.926576	0.00622071	0.805057	7.87448
BC28_Bt4_01	BC-16-28	37.231	17.09	0.068	12.428	0.488	0.018	2.098	16.595	0.408	10.114	0.099	96.637		2.78382	1.50594	0.00985719	1.38536	0.11538	0.00144188	0.118001	1.03757	0.0258366	0.964645	0.0125454	0.872074	7.83246
BC28_Bt4_02	BC-16-28	38.02	16.957	0.117	17.294	0.817	0.024	1.281	11.01	0.112	10.156	0.06	95.848		2.79479	1.46898	0.0166736	1.89521	0.189904	0.00189003	0.0708324	0.676748	0.00697257	0.952287	0.00747483	0.802621	7.88437
BC28_Bt5_01	BC-16-28	37.468	17.418	0.087	12.465	0.559	0.031	1.985	16.375	0.369	9.987	0.09	96.834		2.78877	1.52785	0.0125539	1.38315	0.131565	0.00247193	0.111137	1.01915	0.0232604	0.948193	0.011353	0.857082	7.81654
BC28_Bt6_01	BC-16-28	37.172	17.829	0.071	12.252	0.462	0.009	0.999	17.118	0.337	10.092	0.116	96.457		2.78643	1.57503	0.0103181	1.36919	0.109509	0.000722764	0.0563306	1.07297	0.0213944	0.964981	0.0147368	0.875754	7.85737
BC29B_Bt1_01	BC-16-29	36.462	17.906	0.165	12.318	0.598	0.11	0.172	18.093	0.256	9.348	0.129	95.557		2.77017	1.60323	0.0243029	1.39518	0.143663	0.00895326	0.00982972	1.14942	0.016472	0.905929	0.01661	0.839727	7.8835
BC29B_Bt1_02	BC-16-29	36.256	17.894	0.125	12.532	0.555	0.162	0.179	18.241	0.317	9.107	0.151	95.519		2.75576	1.60287	0.0184196	1.42006	0.133392	0.0131916	0.0102344	1.15935	0.0204061	0.88297	0.0194515	0.847156	7.88326
BC29B_Bt2_01	BC-16-29	36.168	16.026	0.208	14.237	0.734	0.164	1.256	15.412	0.101	8.81	0.106	93.222		2.78704	1.45537	0.0310735	1.63554	0.178851	0.0135389	0.0728038	0.993071	0.00659141	0.86597	0.0138432	0.807306	7.861
BC29B_Bt2_02	BC-16-29	36.445	16.07	0.163	14.674	0.935	0.148	1.273	15.309	0.141	9.028	0.087	94.273		2.78236	1.44585	0.0241253	1.67013	0.225717	0.0121049	0.0731056	0.977295	0.00911662	0.879177	0.0112566	0.763027	7.87326
BC29B_Bt3_01	BC-16-29	35.037	17.298	0.07	10.933	0.415	0.003	0.937	18.92	0.293	9.816	0.136	93.858		2.73801	1.59307	0.0106051	1.27371	0.102549	0.00025116	0.05508	1.23632	0.0193916	0.978479	0.0180119	0.879439	7.90492
BC29B_Bt3_02	BC-16-29	34.632	17.402	0.048	11.267	0.433	0.021	1	19.228	0.339	9.701	0.13	94.201		2.70276	1.60051	0.00726238	1.31088	0.106855	0.00175578	0.0587051	1.25478	0.0224062	0.965728	0.0171944	0.875951	7.92478
BC29B_Bt4_01	BC-16-29	36.959	18.151	0.191	12.513	0.444	0.102	0.225	17.996	0.31	9.238	0.149	96.278		2.77518	1.60621	0.0278044	1.40074	0.105422	0.00820528	0.0127087	1.12993	0.0197139	0.884827	0.0189614	0.875617	7.86532
BC29B_Bt4_02	BC-16-29	37.042	18.176	0.078	12.419	0.553	0.027	0.249	17.886	0.348	9.878	0.115	96.771		2.7764	1.60552	0.0113342	1.38771	0.131066	0.00216807	0.0140389	1.121	0.0220905	0.944421	0.0146083	0.854326	7.88468
BC29B_Bt5_01	BC-16-29	36.757	17.588	0.059	11.908	0.605	0.002	1.124	17.824	0.355	10.016	0.118	96.356		2.77504	1.56486	0.00863555	1.34027	0.144431	0.000161764	0.0638325	1.12522	0.0226985	0.964568	0.0150982	0.840471	7.8653
BC29B_Bt5_02	BC-16-29	36.811	17.602	0.069	11.733	0.419	0.04	1.124	17.752	0.374	10.036	0.121	96.081		2.7812	1.56728	0.0101068	1.32157	0.100103	0.0032377	0.0638804	1.12152	0.0239312	0.967218	0.0154937	0.884404	7.85994
BC29B_Bt6_01	BC-16-29	36.303	17.774	0.079	11.789	0.516	0.036	0.572	18.714	0.356	9.921	0.134	96.194		2.75679	1.59066	0.0116304	1.33464	0.123904	0.00292877	0.0326741	1.18831	0.0228955	0.961005	0.0172456	0.85885	7.90153
BC29B_Bt6_02	BC-16-29	36.112	17.687	0.056	11.318	0.538	0.034	0.546	19.925	0.412	9.684	0.14	96.452		2.74974	1.58717	0.00826677	1.2848	0.129538	0.00277358	0.0312737	1.26865	0.026569	0.940597	0.0180668	0.852395	7.89983
BC29B_Bt7_01	BC-16-29	37.251	17.606	0.072	13.028	0.587	0.004	1.901	16.306	0.345	9.986	0.095	97.181		2.76347	1.53925	0.0103552	1.44085	0.137699	0.000317906	0.106083	1.01151	0.0216758	0.94497	0.0119441	0.850357	7.83848
BC29B_Bt8_01	BC-16-29	37.115	17.436	0.057	12.9	0.558	0.004	1.972	16.313	0.334	9.95	0.091	96.73		2.7664	1.53159	0.00823661	1.43344	0.131515	0.000319409	0.110565	1.01672	0.0210839	0.946013	0.0114953	0.85699	7.83437
BC29B_Bt8_02	BC-16-29	36.821	17.115	0.073	12.945	0.585	0.102	1.957	16.741	0.368	9.558	0.094	96.359		2.76045	1.51214	0.01061	1.44681	0.138681	0.00819232	0.110363	1.04947	0.0233653	0.914031	0.0119434	0.849376	7.83543
BC6_Bt1_01	BC-10-06	35.896	19.005	0.088	12.155	0.519	0.007	3.501	14.428	0.017	10.073	0.093	95.782		2.67931	1.67176	0.0127341	1.35256	0.122496	0.000559754	0.196569	0.900505	0.00107464	0.959058	0.0117645	0.86574	7.77413
BC6_Bt1_02	BC-10-06	36.212	19.37	0.118	12.94	0.568	0.004	3.131	13.768	0.019	10.141	0.089	96.36		2.67728	1.68772	0.0169134	1.42627	0.13279	0.000316828	0.174129	0.851169	0.00118969	0.956382	0.0111518	0.856058	7.79137
BC6_Bt2_01	BC-10-06	35.862	18.892	0.085	11.07	0.48	0.001	3.917	15.482	0.021	10.05	0.091	95.951		2.68403	1.66633	0.0123333	1.23517	0.113598	8.01817e-05	0.220523	0.968911	0.0013311	0.959464	0.0115427	0.874859	7.74818
BC6_Bt2_02	BC-10-06	35.895	19.161	0.098	11.22	0.449	bdl	3.92	15.666	0.034	10.076	0.093	96.609		2.66908	1.6791	0.0141274	1.24379	0.105572	bdl	0.21926	0.974067	0.00214114	0.955707	0.0117199	0.882708	7.75703
BC6_Bt3_01	BC-10-06	36.19	19.243	0.114	12.274	0.531	0.013	3.444	14.074	0.007	10.131	0.087	96.108		2.6855	1.68283	0.0164002	1.35784	0.124597	0.00103348	0.192241	0.873288	0.00043992	0.958955	0.0109413	0.864462	7.76852
BC6_Bt3_02	BC-10-06	36.354	19.116	0.122	12.444	0.565	0.002	3.444	14.126	0.019	10.031	0.086	96.309		2.69145	1.66786	0.0175106	1.37347	0.132269	0.00015863	0.191798	0.874492	0.00119131	0.947299	0.0107906	0.85694	7.76523
BC6_Bt4_01	BC-10-06	36.089	19.114	0.142	11.677	0.555	bdl	3.604	15.234	0.008	10.107	0.097	96.618		2.68018	1.6729	0.0204449	1.29284	0.130334	bdl	0.201335	0.946033	0.000503174	0.95746	0.0122088	0.857457	7.77098
BC6_Bt4_02	BC-10-06	36.297	19.604	0.156	12.402	0.64	0.02	3.33	14.386	0.002	10.22	0.086	97.143		2.67122	1.70025	0.0222573	1.36068	0.148934	0.00157685	0.184344	0.885283	0.000124654	0.959398	0.0107263	0.840339	7.78514
BC6_Bt5_01	BC-10-06	36.26	19.399	0.136	12.174	0.458	0.011	3.534	14.3	bdl	10.128	0.1	96.49		2.67996	1.6897	0.0194871	1.3414	0.107039	0.000870993	0.196478	0.88377	bdl	0.954845	0.012526	0.880435	7.76588
BC6_Bt5_02	BC-10-06	36.254	19.254	0.095	12.156	0.272	bdl	3.564	14.503	bdl	10.149	0.087	96.332		2.68153	1.67833	0.0136225	1.34042	0.0636167	bdl	0.198294	0.896989	bdl	0.957543	0.0109058	0.925477	7.7666
BC6_Bt6_01	BC-10-06	36.299	19.237	0.094	12.63	0.586	0.015	3.138	14.56	0.012	10.157	0.093	96.821		2.68115	1.67453	0.0134605	1.39077	0.136868	0.00118697	0.174351	0.899272	0.000750666	0.956976	0.0116419	0.851491	7.79245
BC6_Bt6_02	BC-10-06	36.36	19.142	0.1	12.222	0.578	bdl	3.263	14.516	0.019	9.954	0.092	96.239		2.69732	1.6735	0.0143819	1.35169	0.135586	bdl	0.182084	0.90045	0.00119372	0.941924	0.0115667	0.852848	7.76199
BC6_Bt7_01	BC-10-06	36.018	19.318	0.111	11.766	0.428	bdl	3.536	14.926	0.023	9.972	0.096	96.193		2.67678	1.69194	0.0159928	1.30361	0.10058	bdl	0.197675	0.927554	0.00144763	0.945331	0.0120914	0.887328	7.76024
BC6_Bt7_02	BC-10-06	36.244	19.671	0.112	11.932	0.524	bdl	3.6	14.969	0.016	10.02	0.089	97.176		2.66688	1.70578	0.0159769	1.3089	0.12192	bdl	0.199258	0.921008	0.000997071	0.940468	0.0110987	0.866981	7.75919
BC6_Bt8_01	BC-10-06	35.998	19.116	0.123	12.161	0.522	0.018	3.544	14.701	bdl	10.097	0.099	96.376		2.67339	1.67306	0.0177091	1.34641	0.122583	0.00143211	0.197981	0.912922	bdl	0.9565	0.0124604	0.864957	7.77921
BC6_Bt8_02	BC-10-06	36.213	19.386	0.098	12.171	0.517	0.024	3.382	14.472	0.015	9.945	0.092	96.315		2.68234	1.69226	0.0140729	1.344	0.121092	0.0019045	0.188438	0.896356	0.000940976	0.939642	0.0115492	0.867359	7.75995
C005A_Bt1_01	CO-16-05	35.932	19.613	0.146	11.806	0.252	0.034	3.81	14.934	0.011	9.905	0.069	96.512		2.6552	1.70801	0.0209159	1.3006	0.0588833	0.00269164	0.211781	0.922773	0.00068841	0.933639	0.00864129	0.932475	7.75629
C005A_Bt1_02	CO-16-05	35.874	19.441	0.14	11.488	0.472	0.012	3.776	15.489	0.033	9.741	0.065	96.531		2.66158	1.69984	0.0201371	1.27066	0.110733	0.000953812	0.210736	0.960917	0.00207354	0.921875	0.0081731	0.881094	7.74877
C005A_Bt1_03	CO-16-05	35.858	19.399	0.121	11.512	0.403	0.001	3.624	15.359	0.04	9.934	0.057	96.308		2.66595	1.69971	0.0174405	1.27597	0.094743	7.96503e-05	0.202675	0.954843	0.00251863	0.942104	0.00718215	0.898075	7.76129
C005A_Bt1_04	CO-16-05	35.728	19.528	0.126	11.458	0.396	0.02	3.694	15.41	0.028	9.816	0.056	96.26		2.65673	1.7113	0.0181642	1.2702	0.0931129	0.00159327	0.206624	0.958173	0.00176334	0.931069	0.00705732	0.89983	7.75561
C005A_Bt1_05	CO-16-05	36.398	19.645	0.122	12.75	0.382	0.004	3.076	13.771	0.022	10.057	0.052	96.279		2.68297	1.70655	0.0174343	1.40111	0.0890384	0.000315878	0.170557	0.848801	0.00137341	0.945616	0.00649613	0.904466	7.77473
C005A_Bt1_06	CO-16-05	36.142	19.67	0.113	12.738	0.548	0.024	3.179	14.239	0.018	9.975	0.054	96.7		2.66378	1.70852	0.0161463	1.39963	0.127715	0.00189504	0.176248	0.877544	0.00112356	0.937796	0.00674518	0.865539	7.78268
C005A_Bt1_07	CO-16-05	36.157	19.448	0.145	11.882	0.501	0.019	3.747	15.102	0.012	9.804	0.062	96.879		2.66758	1.69095	0.0207397	1.30689	0.11688	0.00150176	0.207948	0.931672	0.0007498	0.922652	0.00775231	0.875368	7.75069
C005A_Bt1_08	CO-16-05	36.175	19.423	0.11	11.708	0.265	0.007	3.685	15.217	0.002	9.923	0.058	96.573		2.67329	1.69154	0.0157593	1.28987	0.061924	0.000554188	0.204843	0.940306	0.000125172	0.935382	0.00726405	0.930812	7.75167
C005A_Bt2_09	CO-16-05	35.997	19.372	0.13	11.519	0.342	0.021	3.842	15.755	0.015	9.935	0.062	96.99		2.65993	1.68698	0.0186233	1.26895	0.0799111	0.00166244	0.213554	0.973478	0.000938716	0.936443	0.00776443	0.912325	7.76056
C005A_Bt2_10	CO-16-05	35.978	19.276	0.118	11.576	0.372	bdl	3.895	15.516	bdl	9.952	0.062	96.737		2.66364	1.68184	0.0169367	1.27768	0.0870879	bdl	0.216916	0.960553	bdl	0.939848	0.00777936	0.905133	7.75692
C005A_Bt2_11	CO-16-05	36.187	18.952	0.125	12.618	0.369	0.02	4.136	14.553	0.035	9.875	0.065	96.935		2.66171	1.64283	0.0178249	1.38364	0.0858244	0.00157601	0.228841	0.895084	0.00218029	0.926518	0.0081028	0.906073	7.76021
C005A_Bt2_12	CO-16-05	36.227	19.185	0.114	12.089	0.234	0.005	4.184	14.575	0.017	9.96	0.055	96.645		2.66811	1.66519	0.0162774	1.32735	0.0544959	0.000394515	0.231798	0.897601	0.00106037	0.935707	0.00686511	0.938639	7.74349
C005A_Bt2_13	CO-16-05	36.123	19.133	0.122	11.593	0.453	0.009	3.635	15.544	bdl	9.866	0.058	96.531		2.68058	1.67324	0.0175515	1.28252	0.106297	0.0007155	0.202906	0.96452	bdl	0.933889	0.00729435	0.886409	7.75561
C005A_Bt2_14	CO-16-05	35.932	19.067	0.113	11.741	0.447	0.006	3.693	15.509	0.032	9.934	0.064	96.538		2.66924	1.66924	0.0162739	1.30028	0.105	0.000477506	0.206363	0.96337	0.00201324	0.941324	0.00805749	0.886942	7.76858
C005A_Bt2_15	CO-16-05	36.634	19.599	0.105	14.071	0.489	0.006	2.662	12.457	0.022	10.032	0.052	96.129		2.6894	1.69565	0.0149441	1.54	0.113516	0.000471894	0.147003	0.764694	0.00136783	0.939437	0.00646976	0.880014	7.79296
C005A_Bt2_16	CO-16-05	36.508	19.741	0.12	13.959	0.485	0.01	2.698	12.554	0.009	10.027	0.049	96.16		2.68065	1.70825	0.0170821	1.52803	0.112608	0.000786637	0.149019	0.770793	0.000559672	0.939145	0.00609765	0.881294	7.79432
C005A_Bt3_17	CO-16-05	36.273	19.391	0.11	11.62	0.386	bdl	3.631	15.566	0.042	9.985	0.054	97.058		2.67541	1.68553	0.0157293	1.27773	0.0900266	bdl	0.201456	0.960035	0.00262358	0.939429	0.00675017	0.903223	7.75795
C005A_Bt3_18	CO-16-05	36.44	19.402	0.106	11.593	0.529	0.014	3.697	15.484	0.023	10.02	0.055	97.363		2.68123	1.68241	0.0151207	1.27168	0.12308	0.00110359	0.204622	0.95267	0.00143325	0.940444	0.00685856	0.870061	7.75072
C005A_Bt3_19	CO-16-05	36.063	19.658	0.134	11.748	0.41	0.009	3.657	15.089	0.011	10.016	0.059	96.854		2.66154	1.70978	0.0191727	1.29259	0.0956821	0.000711599	0.203021	0.931182	0.000687547	0.942918	0.00737966	0.896938	7.7616
C005A_Bt3_20	CO-16-05	36.063	19.583	0.119	11.533	0.547	0.009	3.763	15.4	0.005	9.853	0.069	96.944		2.66435	1.70505	0.0170445	1.27027	0.127789	0.00071235	0.209127	0.951377	0.000312851	0.928552	0.00863956	0.863572	7.7468
C005A_Bt3_21	CO-16-05	36.193	19.295	0.119	11.761	0.429	0.037	3.491	15.492	0.014	9.918	0.057	96.806		2.67687	1.68181	0.0170631	1.2968	0.100331	0.00293175	0.194222	0.958106	0.00087694	0.935699	0.00714482	0.892524	7.76438
C005A_Bt3_22	CO-16-05	36.16	19.444	0.113	11.742	0.484	0.002	3.521	15.289	0.02	10.088	0.069	96.932		2.67237	1.6935	0.0161903	1.2937	0.113107	0.000158351	0.19574	0.944823	0.00125181	0.951004	0.00864233	0.878251	7.76874
C005A_Bt3_23	CO-16-05	35.813	19.234	0.131	11.818	0.353	0.01	3.68	15.26	0.017	9.936	0.051	96.303		2.66122	1.68438	0.018872	1.30921	0.082945	0.000796088	0.2057	0.948194	0.00106986	0.941803	0.00642278	0.910632	7.77123
C005A_Bt3_24	CO-16-05	35.973	19.558	0.126	11.712	0.419	0.015	3.634	15.19	0.012	9.818	0.056	96.513		2.6636	1.70666	0.0180872	1.29285	0.0981033	0.00118989	0.202406	0.94049	0.000752511	0.92731	0.0070274	0.894869	7.75336
C005B_Bt1_01	CO-16-05	36.355	19.309	0.107	12.505	0.282	0.019	3.496	14.497	0.03	9.888	0.064	96.552		2.6781	1.67631	0.0152811	1.37332	0.0656884	0.00149947	0.193723	0.892986	0.00187164	0.929139	0.00799019	0.926321	7.76223
C005B_Bt1_02	CO-16-05	35.951	19.273	0.118	12.44	0.415	0.028	3.529	14.651	0.008	9.843	0.063	96.319		2.66292	1.68239	0.0169448	1.3737	0.097201	0.00222191	0.196628	0.907438	0.000501851	0.93	0.00790862	0.89489	7.77274
C005B_Bt1_03	CO-16-05	36.133	19.145	0.133	12.012	0.381	0.027	3.316	15.126	0.013	9.76	0.055	96.101		2.68469	1.67639	0.019158	1.33055	0.0895141	0.0021492	0.185332	0.939761	0.000818036	0.925016	0.00692575	0.90356	7.76387
C005B_Bt1_04	CO-16-05	36.894	19.68	0.114	12.788	0.28	0.036	3.2	14.676	0.026	9.761	0.05	97.505		2.68543	1.68816	0.0160868	1.38767	0.0644454	0.00280725	0.175208	0.89324	0.00160276	0.906277	0.00616795	0.929387	7.75647
C005B_Bt1_05	CO-16-05	35.498	18.989	0.115	11.981	0.223	0.013	3.289	14.334	0.022	10.003	0.06	94.527		2.67665	1.68741	0.016811	1.34681	0.0531702	0.00105015	0.186551	0.90377	0.00140491	0.962114	0.00766747	0.939162	7.78256
C005B_Bt1_06	CO-16-05	35.66	19.166	0.127	11.676	0.434	0.024	3.462	14.891	0.02	9.935	0.059	95.454		2.67262	1.69285	0.018453	1.30459	0.102854	0.00192703	0.195177	0.933218	0.00126948	0.949802	0.00749414	0.889652	7.76991
C005B_Bt2_07	CO-16-05	35.879	19.516	0.093	11.104	0.318	0.022	3.557	15.522	0.033	9.793	0.058	95.895		2.67518	1.71488	0.0134433	1.23429	0.0749751	0.00175735	0.1995	0.967752	0.00208385	0.931404	0.00732917	0.917696	7.7403
C005B_Bt2_08	CO-16-05	35.991	19.366	0.094	11.309	0.376	0.038	3.656	15.383	0.002	9.904	0.064	96.183		2.67701	1.69756	0.0135548	1.25402	0.0884341	0.00302804	0.204554	0.956752	0.000125987	0.939669	0.00806769	0.903498	7.74627
C005B_Bt2_09	CO-16-05	35.827	19.123	0.104	11.796	0.357	0.003	3.329	15.097	0.022	9.918	0.071	95.647		2.67866	1.68497	0.0150747	1.31482	0.0844017	0.000240298	0.187226	0.943844	0.00139305	0.945888	0.0089966	0.906602	7.77211
C005B_Bt2_10	CO-16-05	35.714	19.073	0.11	11.719	0.403	0.012	3.362	15.154	0.036	9.987	0.07	95.64		2.67494	1.68355	0.0159727	1.30855	0.095446	0.000962896	0.189418	0.949089	0.00228359	0.954158	0.00888563	0.895668	7.77893
C005B_Bt2_11	CO-16-05	35.73	19.52	0.077	11.314	0.445	0.007	3.582	15.106	0.016	10.121	0.057	95.975		2.66633	1.71669	0.0111399	1.2587	0.105007	0.00055963	0.201073	0.942614	0.00101121	0.963415	0.00720891	0.887784	7.76153
C005B_Bt2_12	CO-16-05	35.703	19.308	0.083	11.19	0.246	0.007	3.66	15.182	0.004	10.061	0.057	95.501		2.67294	1.70354	0.0120468	1.24893	0.0582365	0.000561441	0.206116	0.950421	0.000253619	0.960802	0.00723223	0.934531	7.7556
C008_Bt1_01	CO-16-08	39.837	17.715	0.073	19.194	1.025	0.025	0.723	7.261	0.671	10.383	0.027	96.934		2.84454	1.49072	0.0101055	2.04323	0.231433	0.00191244	0.0388339	0.433536	0.0405777	0.94571	0.00326741	0.765299	7.84917
C008_Bt1_02	CO-16-08	39.586	17.354	0.064	19.016	1.057	bdl	0.814	7.216	0.585	10.432	0.033	96.155		2.85227	1.4736	0.00894001	2.04265	0.240825	bdl	0.0441184	0.43476	0.035698	0.958796	0.00402974	0.755146	7.85068
C008_Bt1_03	CO-16-08	39.664	17.412	0.055	19.316	0.926	0.053	0.903	7.458	0.671	10.32	0.026	96.804		2.83757	1.46801	0.00762817	2.06012	0.209477	0.00406207	0.0485941	0.446144	0.0406547	0.941756	0.00315237	0.78737	7.85453
C008_Bt1_04	CO-16-08	39.802	17.253	0.067	19.354	1.015	0.016	0.871	7.376	0.677	10.388	0.027	96.846		2.84827	1.45502	0.0092952	2.06477	0.229677	0.00122664	0.0468857	0.441367	0.0410302	0.948237	0.00327456	0.767048	7.8561
C008_Bt1_05	CO-16-08	39.183	17.313	0.104	18.918	1.082	0.074	0.994	7.435	0.734	9.978	0.028	95.843		2.83463	1.47605	0.0145862	2.04032	0.247516	0.00573526	0.0540918	0.449763	0.0449711	0.920771	0.00343298	0.749051	7.84093
C008_Bt1_06	CO-16-08	39.333	17.46	0.046	18.967	0.955	0.034	0.917	7.602	0.607	10.275	0.028	96.224		2.83357	1.48235	0.00642455	2.03704	0.217549	0.00262408	0.0496926	0.457939	0.0370343	0.944207	0.0034186	0.779033	7.85088
C008_Bt1_07	CO-16-08	39.305	17.303	0.051	19.402	1.155	0.05	0.706	7.279	0.745	10.36	0.025	96.381		2.83302	1.46979	0.00712658	2.08485	0.263245	0.00386095	0.0382784	0.43871	0.0454776	0.952514	0.00305391	0.733701	7.87362
C008_Bt1_08	CO-16-08	39.573	17.54	0.058	19.108	1.093	0.017	0.699	7.423	0.617	10.296	0.024	96.448		2.84398	1.48555	0.00808098	2.04723	0.248384	0.00130888	0.0377877	0.446077	0.0375536	0.943854	0.00292316	0.748693	7.85143
C010A_Bt1_01	CO-16-10	36.446	21.887	0.142	13.733	0.435	0.047	0.996	11.879	0.041	9.984	0.055	95.645		2.67132	1.89056	0.0201777	1.5006	0.100819	0.00369058	0.0549137	0.728045	0.00254506	0.933445	0.00683206	0.892349	7.8053
C010A_Bt1_02	CO-16-10	36.415	21.807	0.148	14.067	0.433	0.062	0.978	11.835	0.044	9.805	0.049	95.643		2.66654	1.88189	0.0210106	1.53566	0.100261	0.00486386	0.0538707	0.724668	0.00272872	0.91585	0.00608103	0.893658	7.80708
C010A_Bt1_03	CO-16-10	37.203	21.822	0.113	15.96	0.662	0.003	0.325	9.33	0.018	10.317	0.034	95.787		2.69633	1.86389	0.0158775	1.72446	0.151715	0.000232937	0.0177184	0.565432	0.00110486	0.953801	0.00417626	0.844108	7.83885
C010A_Bt1_04	CO-16-10	37.597	22.415	0.105	15.696	0.678	0.006	0.326	9.21	0.02	10.027	0.035	96.115		2.70429	1.90007	0.0146419	1.68311	0.154208	0.000462352	0.0176386	0.55394	0.00121834	0.919983	0.0042666	0.841526	7.79535
C010A_Bt1_05	CO-16-10	36.964	21.307	0.117	12.901	0.421	0.029	1.575	13.846	0.096	9.991	0.07	97.317		2.68613	1.82474	0.0164832	1.39764	0.09674	0.00225771	0.0860943	0.841347	0.00590823	0.926116	0.00862103	0.894639	7.78671
C010A_Bt1_06	CO-16-10	36.239	20.967	0.1	12.532	0.488	0.042	1.523	13.599	0.12	9.966	0.059	95.635		2.68459	1.83049	0.0143618	1.38404	0.114314	0.00333329	0.0848688	0.842388	0.00752873	0.941742	0.00740743	0.878279	7.79334
bdl: below detection limit

## Sheet: Plagioclase Compositions
Table S6. Plagioclase Compositions
		Wt%									Moles Cation (Based on 8 Oxygens)							Sum
Spot number	Sample	SiO2	Al2O3	Na2O	CaO	FeO	BaO	K2O	Total		Si	Al	Na	Ca	Fe	Ba	K	All Cations
BC18B_Plag1_01	BC-16-18	58.034	26.72	6.731	8.151	0.026	0	0.154	99.816		2.59835	1.40988	0.584257	0.390975	0.000973402	bdl	0.00879519	4.99323
BC18B_Plag1_02	BC-16-18	58.168	26.356	7.039	7.861	0.11	0.003	0.132	99.669		2.60917	1.39325	0.612122	0.377762	0.00412586	5.27282e-05	0.00755269	5.00404
BC18B_Plag1_03	BC-16-18	58.453	26.273	6.956	7.739	0.006	0.025	0.099	99.551		2.6203	1.38798	0.604523	0.371665	0.000224905	0.000439124	0.00566094	4.9908
BC18B_Plag1_04	BC-16-18	58.3	26.315	7.034	7.82	0.114	bdl	0.106	99.663		2.61336	1.39016	0.611283	0.375543	0.00427306	bdl	0.00606103	5.00023
BC18B_Plag2_01	BC-16-18	57.942	26.833	6.879	8.133	0.114	bdl	0.04	99.924		2.59229	1.41478	0.596655	0.389818	0.00426479	bdl	0.00228275	4.99979
BC18B_Plag2_02	BC-16-18	57.794	26.622	6.824	8.073	0.363	bdl	0.037	99.677		2.59419	1.40828	0.593837	0.388219	0.0136248	bdl	0.00211851	4.99964
BC18B_Plag3_01	BC-16-18	58.363	26.435	6.869	7.851	0.021	bdl	0.235	99.742		2.61306	1.39483	0.59623	0.376581	0.000786203	bdl	0.0134211	4.99435
BC18B_Plag3_02	BC-16-18	58.569	26.326	7.096	7.747	0.185	0.016	0.135	100.074		2.61613	1.38582	0.614489	0.370721	0.00690982	0.000280037	0.00769192	5.00205
BC18B_Plag4_01	BC-16-18	58.354	26.307	6.827	7.919	0.019	0.018	0.184	99.628		2.61598	1.38984	0.593337	0.380326	0.00071223	0.000316183	0.0105218	4.99103
BC18B_Plag4_02	BC-16-18	58.265	26.419	6.842	7.873	0.141	0.019	0.16	99.719		2.61093	1.39519	0.5944	0.377963	0.00528335	0.000333614	0.00914569	4.99325
BC18B_Plag5_01	BC-16-18	57.794	26.811	6.597	8.331	0.029	0.036	0.149	99.747		2.59113	1.41661	0.573404	0.400152	0.00108719	0.000632428	0.00852121	4.99153
BC18B_Plag5_02	BC-16-18	58.126	26.252	7.011	7.624	0.248	bdl	0.094	99.347		2.61406	1.39136	0.611271	0.367325	0.00932611	bdl	0.0053924	4.99859
BC18B_Plag6_01	BC-16-18	58.122	26.625	6.828	8.076	0.021	0.055	0.125	99.852		2.60199	1.40471	0.592608	0.387332	0.000786118	0.000964786	0.00713813	4.99553
BC18B_Plag6_02	BC-16-18	59.007	25.908	7.233	7.293	0.211	bdl	0.081	99.691		2.63941	1.36574	0.627235	0.349487	0.00789204	bdl	0.00462165	4.99365
BC06_Plag1_01	BC-10-06	67.748	19.905	11.531	0.356	0.125	0.018	0.111	99.794		2.97101	1.02873	0.980353	0.0167255	0.00458374	0.000309302	0.00620925	5.00791
BC20B_Plag1_01	BC-16-20	57.866	26.695	6.722	8.304	0.01	0.021	0.122	99.74		2.59447	1.41054	0.584295	0.398873	0.000374911	0.000368933	0.00697741	4.9959
BC20B_Plag1_02	BC-16-20	57.264	26.94	6.416	8.469	0.317	bdl	0.215	99.58		2.57613	1.42828	0.559575	0.408169	0.0119247	bdl	0.0123377	4.99569
BC20B_Plag2_01	BC-16-20	62.979	23.109	9.15	4.145	0.135	0.046	0.156	99.72		2.79364	1.20805	0.786873	0.19698	0.0050074	0.000799531	0.00882691	5.00018
BC20B_Plag2_02	BC-16-20	62.962	22.995	9.132	4.118	0.211	bdl	0.152	99.533		2.79682	1.20379	0.78643	0.195972	0.00783739	bdl	0.00861268	4.99881
BC20B_Plag3_01	BC-16-20	57.836	26.743	6.668	8.254	0.021	0.016	0.159	99.697		2.59385	1.41347	0.579764	0.396583	0.000787535	0.000281171	0.00909606	4.99384
BC20B_Plag3_02	BC-16-20	57.862	26.92	6.761	8.244	0.067	bdl	0.115	99.945		2.58865	1.41933	0.586407	0.39513	0.00250644	bdl	0.00656276	4.99817
BC20B_Plag4_01	BC-16-20	57.822	26.726	6.707	8.183	bdl	0.035	0.133	99.594		2.59516	1.41363	0.58359	0.393465	bdl	0.00061552	0.00761434	4.99363
BC20B_Plag4_02	BC-16-20	57.898	26.668	6.717	8.197	0.204	0.024	0.12	99.828		2.59505	1.40865	0.583667	0.393603	0.00764566	0.000421498	0.00686076	4.99589
BC20B_Plag5_01	BC-16-20	58.597	25.865	6.246	7.178	0.005	-0.004	1.427	99.314		2.63989	1.37326	0.545532	0.346446	0.000188358	bdl	0.0820055	4.98725
BC20B_Plag5_02	BC-16-20	58.706	26.17	6.87	7.557	0.011	bdl	0.285	99.549		2.6296	1.38147	0.596584	0.362642	0.000412005	bdl	0.016284	4.98611
BC20B_Plag5_03	BC-16-20	58.142	26.601	6.812	8.141	0.015	0.046	0.149	99.906		2.60204	1.40298	0.591026	0.390322	0.00056133	0.000806648	0.00850587	4.99624
BC28_Plag1_01	BC-16-28	58.255	26.496	6.852	7.77	0.002	bdl	0.122	99.477		2.61253	1.40036	0.595737	0.373312	7.50001e-05	bdl	0.00697907	4.98864
BC28_Plag1_02	BC-16-28	58.519	26.742	6.861	7.86	0.164	bdl	0.096	100.235		2.60695	1.40398	0.59256	0.375129	0.00610919	bdl	0.00545528	4.99006
BC28_Plag2_01	BC-16-28	58.469	26.698	6.844	7.94	0.021	0.03	0.178	100.18		2.60707	1.40293	0.591623	0.379288	0.000782978	0.000524144	0.0101241	4.99234
BC28_Plag2_02	BC-16-28	58.789	26.366	6.992	7.617	0.156	0.055	0.132	100.107		2.62216	1.38592	0.604606	0.363973	0.00581822	0.000961232	0.0075101	4.99094
BC28_Plag3_01	BC-16-28	58.365	26.484	6.854	7.785	0.023	bdl	0.162	99.664		2.6136	1.39765	0.59503	0.373479	0.000861226	bdl	0.00925359	4.98972
BC28_Plag3_02	BC-16-28	58.47	26.47	6.946	7.64	0.209	0.021	0.1	99.856		2.61469	1.39499	0.602185	0.366017	0.00781513	0.000367967	0.00570421	4.99176
BC28_Plag4_01	BC-16-28	58.132	26.306	6.698	7.912	0.012	0.019	0.231	99.31		2.61414	1.39411	0.583938	0.381172	0.00045123	0.000334788	0.0132506	4.9874
BC28_Plag4_02	BC-16-28	58.139	26.463	6.684	7.609	0.098	0.03	0.312	99.335		2.61326	1.40179	0.582452	0.366408	0.00368336	0.000528371	0.0178887	4.98601
BC28_Plag5_01	BC-16-28	58.159	26.318	6.824	7.806	0.004	bdl	0.16	99.249		2.61512	1.39463	0.59487	0.376032	0.000150397	bdl	0.00917707	4.98959
BC28_Plag6_01	BC-16-28	59.099	26.174	7.051	7.401	0.011	0.043	0.267	100.046		2.63501	1.37531	0.609482	0.35352	0.000410107	0.00075123	0.0151852	4.98967
BC28_Plag7_01	BC-16-28	57.785	26.596	6.642	8.035	0.01	0.009	0.231	99.308		2.60013	1.41035	0.579412	0.387336	0.000376256	0.000158681	0.0132587	4.99103
BC29B_Plag1_01	BC-16-29	58.213	26.523	6.765	7.756	0.036	0.06	0.23	99.583		2.61075	1.40184	0.588196	0.372654	0.00135005	0.00105439	0.0131578	4.989
BC29B_Plag1_02	BC-16-29	58.292	26.345	7.062	7.785	0.17	0.015	0.109	99.778		2.61167	1.39103	0.613402	0.373671	0.00636885	0.000263332	0.00622937	5.00263
BC29B_Plag2_01	BC-16-29	58.137	26.726	6.681	8.109	0.04	-0.002	0.176	99.867		2.60081	1.40903	0.579436	0.388638	0.0014963	bdl	0.0100433	4.98942
BC29B_Plag2_02	BC-16-29	57.757	26.624	6.893	8.022	0.114	bdl	0.133	99.505		2.59553	1.41002	0.600535	0.386213	0.00428381	bdl	0.00762399	5.00354
BC29B_Plag3_01	BC-16-29	58.637	25.638	5.932	6.961	0.135	0.005	2.011	99.319		2.64726	1.36408	0.519199	0.336681	0.00509638	8.84499e-05	0.11581	4.98821
BC29B_Plag3_02	BC-16-29	57.875	26.896	6.635	8.208	0.259	0.005	0.194	100.072		2.58858	1.41771	0.575333	0.393305	0.00968664	8.7628e-05	0.0110683	4.99577
BC29B_Plag4_01	BC-16-29	58.179	26.652	6.846	8.017	0.02	0.002	0.196	99.912		2.60251	1.40503	0.593706	0.384202	0.0007481	3.50557e-05	0.0111839	4.99742
BC29B_Plag4_02	BC-16-29	58.204	26.58	6.814	8.009	0.179	0.001	0.142	99.929		2.6039	1.40138	0.590993	0.383859	0.00669619	1.75297e-05	0.00810344	4.99495
BC29B_Plag5_01	BC-16-29	58.103	26.495	6.771	7.956	0.041	0.044	0.204	99.614		2.60681	1.40089	0.588942	0.382409	0.00153815	0.000773512	0.0116748	4.99305
BC29B_Plag5_02	BC-16-29	58.156	26.347	6.91	7.925	0.162	bdl	0.095	99.585		2.60983	1.39341	0.601179	0.381012	0.00607905	bdl	0.00543814	4.99677
C005A_Plag_01	CO-16-05	61.282	24.613	8.074	0.095	0.008	0.126	5.789	99.987		2.75812	1.30549	0.704494	0.00458063	0.000301074	0.00222205	0.332348	5.10756
C005A_Plag_02	CO-16-05	61.209	24.666	8.241	0.366	0.042	0.126	5.809	100.459		2.74801	1.30507	0.717285	0.0176038	0.00157673	0.00221655	0.33267	5.12443
C005A_Plag_03	CO-16-05	60.963	24.671	8.12	0.096	0.052	0.086	6.006	99.994		2.74887	1.31101	0.709826	0.00463747	0.00196062	0.00151946	0.345447	5.12327
C005A_Plag_04	CO-16-05	61.116	24.751	8.157	0.262	-0.031	0.114	5.893	100.262		2.74755	1.31133	0.710934	0.0126187	bdl	0.00200816	0.337937	5.12122
C005A_Plag_05	CO-16-05	60.99	24.54	8.12	0.284	0.015	0.136	5.912	99.997		2.75082	1.30439	0.710016	0.0137228	0.000565716	0.00240351	0.340132	5.12206
C005A_Plag_06	CO-16-05	60.708	24.775	8.074	0.354	0.025	0.134	5.902	99.972		2.73991	1.31775	0.70646	0.0171165	0.000943482	0.00236973	0.339781	5.12433
C005A_Plag_07	CO-16-05	61.301	24.663	8.176	0.202	0.016	0.14	5.74	100.238		2.754	1.30579	0.712108	0.00972232	0.000601063	0.00246449	0.328941	5.11363
C005A_Plag_08	CO-16-05	61.12	24.514	8.276	0.3	0.005	0.124	5.628	99.967		2.75376	1.30163	0.72289	0.0144806	0.000188372	0.00218911	0.323449	5.11859
C005A_Plag_09	CO-16-05	60.815	24.687	8.19	0.429	0.025	0.127	5.96	100.233		2.74033	1.31096	0.715457	0.0207096	0.000941965	0.00224232	0.342568	5.13321
C005A_Plag_10	CO-16-05	60.925	24.753	8.187	0.496	0.004	0.116	5.949	100.43		2.73947	1.31168	0.713681	0.0238932	0.000150395	0.00204377	0.341212	5.13213
C005A_Plag_11	CO-16-05	60.778	24.702	8.192	0.495	bdl	0.108	6.018	100.286		2.73823	1.31155	0.715519	0.0238919	bdl	0.00190656	0.345847	5.13668
C005A_Plag_12	CO-16-05	61.235	24.661	8.117	0.109	bdl	0.145	5.756	100.004		2.75583	1.30796	0.7082	0.00525534	bdl	0.00255695	0.330432	5.10951
C005A_Plag_13	CO-16-05	61.062	24.56	8.083	0.269	0.028	0.165	5.905	100.072		2.75182	1.30439	0.706203	0.0129874	0.00105514	0.00291364	0.339451	5.11882
C005A_Plag_14	CO-16-05	61.325	24.555	8.184	0.146	-0.004	0.105	5.599	99.91		2.75997	1.30238	0.71407	0.0070395	bdl	0.00185165	0.32143	5.10659
C005A_Plag_15	CO-16-05	60.72	24.609	8.053	0.254	bdl	0.128	5.985	99.735		2.74632	1.31173	0.706132	0.0123077	bdl	0.00226847	0.345297	5.12353
C005A_Plag_16	CO-16-05	61.079	24.735	7.985	0.165	bdl	0.109	5.94	99.992		2.75109	1.31297	0.697262	0.00796194	bdl	0.00192372	0.341278	5.1117
C005A_Plag_17	CO-16-05	60.919	24.803	8.033	0.167	bdl	0.171	5.9	99.978		2.74616	1.31767	0.702036	0.00806513	bdl	0.00302045	0.339261	5.11565
C005A_Plag_18	CO-16-05	60.821	24.933	7.853	0.091	0.01	0.165	6.112	99.985		2.7428	1.32509	0.686569	0.00439647	0.000377089	0.0029156	0.351587	5.11373
C005A_Plag_19	CO-16-05	61.02	24.537	7.912	0.213	bdl	0.157	5.876	99.685		2.75645	1.30626	0.692904	0.0103081	bdl	0.00277895	0.338586	5.10616
C005A_Plag_20	CO-16-05	61.174	24.634	7.916	0.114	0.002	0.131	5.944	99.915		2.75661	1.3082	0.691547	0.00550344	7.536e-05	0.00231303	0.341661	5.1059
C005A_Plag_21	CO-16-05	61.322	24.84	8.145	0.428	bdl	0.118	5.903	100.733		2.74524	1.31053	0.706908	0.0205272	bdl	0.0020699	0.33709	5.1215
C005A_Plag_22	CO-16-05	61.556	24.526	8.192	0.178	0.002	0.131	5.717	100.302		2.76193	1.29688	0.712591	0.00855625	7.50369e-05	0.00230312	0.327204	5.10953
C005B_Plag_01	CO-16-05	61.279	24.777	8.121	0.295	0.031	0.127	5.869	100.499		2.74848	1.30966	0.706154	0.0141751	0.00116264	0.00223197	0.33578	5.11765
C005B_Plag_02	CO-16-05	60.544	24.89	8.07	0.285	0.009	0.129	5.744	99.671		2.73743	1.32625	0.707381	0.0138051	0.000340265	0.00228541	0.33128	5.11877
C005B_Plag_03	CO-16-05	60.718	24.667	7.989	0.257	0.031	0.122	5.894	99.678		2.74597	1.31469	0.700453	0.0124518	0.00117231	0.00216193	0.340014	5.11692
C005B_Plag_04	CO-16-05	60.771	24.487	8.044	0.173	bdl	0.14	5.858	99.468		2.75296	1.30728	0.706453	0.00839597	bdl	0.00248504	0.338502	5.11588
C005B_Plag_05	CO-16-05	60.273	24.774	7.889	0.134	bdl	0.156	6.099	99.303		2.73869	1.32662	0.694945	0.006523	bdl	0.00277746	0.353499	5.12222
C005B_Plag_06	CO-16-05	60.511	24.497	8.029	0.146	0.011	0.118	5.943	99.255		2.74875	1.31143	0.707085	0.0071052	0.000417828	0.00210032	0.344363	5.12125
C005B_Plag_07	CO-16-05	60.872	24.414	8.026	0.057	-0.002	0.129	5.874	99.37		2.75847	1.30383	0.705113	0.00276725	bdl	0.00229057	0.339543	5.11194
C005B_Plag_08	CO-16-05	60.9	24.61	8.046	0.219	bdl	0.151	5.881	99.79		2.75046	1.30987	0.704492	0.0105963	bdl	0.00267219	0.338803	5.11625
C005B_Plag_09	CO-16-05	60.821	24.612	8.082	0.087	0.013	0.142	5.79	99.547		2.75151	1.31218	0.708834	0.00421656	0.000491772	0.00251715	0.334122	5.11388
C005B_Plag_10	CO-16-05	61.058	24.435	7.837	0.134	0.024	0.14	5.775	99.403		2.76266	1.30295	0.687452	0.00649548	0.000908027	0.00248208	0.333308	5.09625
C005B_Plag_11	CO-16-05	61.198	24.471	8.132	0.15	bdl	0.169	5.765	99.871		2.75932	1.30031	0.710837	0.00724565	bdl	0.00298575	0.331568	5.11173
C005B_Plag_12	CO-16-05	61.394	21.242	2.496	0.332	0.022	11.026	1.736	98.248		2.91382	1.18812	0.229662	0.0168809	0.000873096	0.205049	0.105098	4.6595
C005B_Plag_13	CO-16-05	64.012	18.352	0.062	0.22	0.002	16.914	0.01	99.572		3.05917	1.03361	0.00574437	0.0112638	7.99236e-05	0.316731	0.000609609	4.4272
C005B_Plag_14	CO-16-05	60.825	24.474	8.056	0.099	0.03	0.172	5.784	99.44		2.75521	1.3065	0.707459	0.0048043	0.00113631	0.00305284	0.334203	5.11237
C005B_Plag_15	CO-16-05	60.651	24.684	8.062	0.277	0.064	0.088	5.899	99.725		2.74285	1.31556	0.706831	0.0134204	0.00242018	0.00155937	0.340292	5.12293
C005B_Plag_16	CO-16-05	61.068	24.406	8.116	0.156	bdl	0.153	5.68	99.563		2.7604	1.30012	0.711227	0.00755447	bdl	0.00270989	0.327503	5.10891
C005B_Plag_17	CO-16-05	60.924	24.756	7.936	0.311	0.004	0.126	5.927	99.984		2.74635	1.31516	0.693548	0.0150193	0.000150775	0.00222556	0.340809	5.11325
C005B_Plag_18	CO-16-05	60.971	24.571	7.993	0.105	0.015	0.169	5.861	99.685		2.7549	1.30838	0.700165	0.00508269	0.000566731	0.00299207	0.337803	5.10989
C005B_Plag_19	CO-16-05	60.734	24.77	7.881	0.295	bdl	0.149	5.982	99.799		2.74389	1.31884	0.690278	0.0142784	bdl	0.00263769	0.344739	5.1142
C005B_Plag_20	CO-16-05	60.483	24.53	7.897	0.237	0.02	0.15	5.841	99.158		2.74862	1.31374	0.695749	0.0115386	0.000760003	0.00267101	0.338593	5.11168
C008_Plag_01	CO-16-08	57.96	26.798	6.534	0.068	bdl	0.142	8.412	99.905		2.64791	1.4428	0.578711	0.00332817	bdl	0.00254194	0.49021	5.16515
C008_Plag_02	CO-16-08	57.533	26.711	6.501	0.021	0.015	0.175	8.471	99.427		2.64379	1.44654	0.57916	0.00103383	0.000576374	0.00315102	0.496539	5.17079
C008_Plag_03	CO-16-08	58.141	26.634	6.743	0.058	0.007	0.135	8.13	99.848		2.65474	1.4332	0.596899	0.00283719	0.000267264	0.00241533	0.47352	5.16387
C008_Plag_04	CO-16-08	58.55	26.085	6.945	0.018	bdl	0.184	7.669	99.442		2.67781	1.40596	0.615791	0.000881957	bdl	0.00329742	0.447405	5.15081
C008_Plag_05	CO-16-08	58.658	26.436	7.001	0.051	bdl	0.073	7.9	100.099		2.66719	1.41662	0.617155	0.00248438	bdl	0.00130062	0.458207	5.16219
C008_Plag_06	CO-16-08	58.06	26.562	6.7	0.024	bdl	0.069	8.178	99.556		2.6571	1.43259	0.594448	0.00117669	bdl	0.00123732	0.477405	5.16254
C010A_Plag_01	CO-16-08	60.13	25.34	7.628	0.335	bdl	0.096	6.697	100.212		2.71613	1.34895	0.668002	0.0162116	bdl	0.00169915	0.385876	5.13634
C010A_Plag_02	CO-16-08	60.277	25.384	7.657	0.19	0.034	0.114	6.625	100.281		2.71899	1.34942	0.669612	0.00918189	0.00128244	0.00201495	0.381199	5.1317
C010A_Plag_03	CO-16-08	60.018	25.59	7.515	0.19	bdl	0.137	6.842	100.285		2.71004	1.36174	0.657856	0.00919113	bdl	0.00242391	0.394081	5.13506
C010A_Plag_04	CO-16-08	59.495	25.518	7.294	0.107	0.007	0.151	7.075	99.647		2.70644	1.36803	0.643268	0.00521463	0.000266268	0.00269152	0.410538	5.13645
C010A_Plag_05	CO-16-08	60.12	25.486	7.68	0.19	0.013	0.124	6.708	100.321		2.71301	1.35539	0.671897	0.00918562	0.000490546	0.00219259	0.386131	5.1383
C010A_Plag_06	CO-16-08	59.916	25.692	7.472	0.1	0.001	0.148	6.836	100.165		2.70779	1.36836	0.654663	0.00484166	3.77899e-05	0.00262082	0.394079	5.1324
bdl: below detection limit

## Sheet: K-feldspar Compositions
Table S7. Alkali feldspar compositions
		Wt%									Moles Cation (Based on 8 Oxygens)							Sum
Spot number	Sample name	SiO2	Al2O3	Na2O	CaO	FeO	BaO	K2O	Total		Si	Al	Na	Ca	Fe	Ba	K	All Cations
BC18B_K1_01	BC-16-18	63.991	18.957	0.873	0.019	bdl	1.072	15.335	100.238		2.96679	1.03578	0.0784676	0.00094372	bdl	0.0194745	0.906902	5.00801
BC18B_K1_02	BC-16-18	63.775	18.978	0.732	0.014	0.026	1.32	15.402	100.247		2.96309	1.03914	0.0659346	0.000696858	0.00101011	0.0240309	0.91281	5.00671
BC18B_K1_03	BC-16-18	63.912	18.95	0.797	0.034	0.02	1.021	15.456	100.19		2.96564	1.03628	0.0716974	0.0016902	0.000776014	0.0185637	0.914835	5.00948
BC18B_K1_04	BC-16-18	63.569	18.822	0.57	0.017	bdl	1.375	15.71	100.059		2.96469	1.0345	0.0515367	0.000849384	bdl	0.0251269	0.934585	5.01113
BC18B_K1_05	BC-16-18	63.992	18.929	0.837	0.018	0.004	1.171	15.441	100.392		2.96625	1.03405	0.0752171	0.000893875	0.000155041	0.0212688	0.912992	5.01083
BC18B_K2_01	BC-16-18	63.925	18.922	0.803	0.011	bdl	1.01	15.413	100.069		2.96803	1.03537	0.0722805	0.000547157	bdl	0.0183747	0.912837	5.00685
BC18B_K2_02	BC-16-18	63.971	18.83	0.713	0.001	bdl	1.043	15.616	100.161		2.97058	1.03048	0.0641884	4.97486e-05	bdl	0.0189778	0.924991	5.00877
BC18B_K2_03	BC-16-18	64.101	18.737	0.891	0.026	0.001	1.004	15.252	100.012		2.9756	1.02504	0.0801855	0.00129302	3.88162e-05	0.0182619	0.90312	5.00354
BC20B_K1_01	BC-16-20	64.036	18.802	1.24	0.087	0.024	0.365	14.951	99.505		2.97318	1.0288	0.111616	0.00432751	0.000931775	0.00664037	0.885474	5.01097
BC20B_K1_01	BC-16-20	63.569	18.692	0.831	0.023	0.024	1.278	15.359	99.776		2.9683	1.0286	0.0752267	0.00115057	0.00093708	0.0233828	0.914817	5.01242
BC20B_K1_02	BC-16-20	64.424	18.846	1.706	0.067	0.336	0.289	14.555	100.223		2.96943	1.02371	0.152445	0.00330843	0.01295	0.00521947	0.85575	5.02281
BC20B_K2_01	BC-16-20	64.668	18.72	1.573	0.066	0.016	0.303	14.572	99.918		2.98267	1.01754	0.140654	0.00326123	0.000617077	0.00547598	0.857323	5.00755
BC20B_K2_01	BC-16-20	63.999	18.813	0.846	0.004	0.002	1.07	15.452	100.186		2.97056	1.02909	0.076128	0.000198906	7.76245e-05	0.0194604	0.91487	5.01039
BC20B_K2_02	BC-16-20	64.665	18.555	0.008	bdl	0.318	bdl	17.064	100.606		2.98537	1.00953	0.000716022	bdl	0.012276	bdl	1.00489	5.01267
BC20B_K3_01	BC-16-20	64.563	18.783	1.969	0.165	0.009	0.263	14.019	99.771		2.97754	1.02087	0.176047	0.00815228	0.000347072	0.00475261	0.824707	5.01241
BC20B_K3_02	BC-16-20	65.169	18.825	2.815	0.047	0.164	0.148	13.026	100.194		2.98089	1.01478	0.249627	0.00230316	0.00627267	0.00265259	0.76002	5.01654
BC20B_K4_01	BC-16-20	64.728	18.7	1.525	0.053	0.026	0.301	14.729	100.062		2.98317	1.01568	0.136259	0.00261688	0.00100199	0.0054357	0.865901	5.01007
BC20B_K4_02	BC-16-20	64.542	18.929	1.485	0.04	0.345	0.192	14.784	100.317		2.97051	1.0267	0.132502	0.00197229	0.0132773	0.00346252	0.867938	5.01636
BC20B_K5_01	BC-16-20	64.248	18.732	1.046	0.055	0.03	0.339	15.385	99.835		2.97698	1.02289	0.0939629	0.00273024	0.00116236	0.00615487	0.909333	5.01322
BC20B_K5_02	BC-16-20	64.858	18.73	1.119	0.039	0.272	0.313	15.251	100.582		2.98147	1.01469	0.0997253	0.00192067	0.0104554	0.00563786	0.894282	5.00819
BC20B_K6_01	BC-16-20	64.433	18.794	1.02	0.052	0.023	0.301	15.353	99.976		2.97848	1.02385	0.0914102	0.0025752	0.000889032	0.005452	0.905292	5.00795
BC20B_K6_02	BC-16-20	64.379	18.723	1.084	0.064	0.199	0.314	15.295	100.058		2.97673	1.02024	0.0971701	0.00317028	0.00769399	0.00568889	0.902098	5.01279
BC28_K1_01	BC-16-28	63.925	18.76	0.857	bdl	0.016	1.405	15.226	100.181		2.97135	1.02765	0.0772276	bdl	0.00062188	0.0255896	0.902773	5.00482
BC28_K1_02	BC-16-28	63.04	19.055	0.773	0.029	0.235	1.911	14.939	99.982		2.94893	1.05048	0.0701028	0.00145334	0.00919219	0.0350277	0.891412	5.00659
BC28_K2_01	BC-16-28	63.628	18.909	0.799	0.009	0.002	1.16	15.305	99.812		2.96489	1.03838	0.0721797	0.000449287	7.79279e-05	0.0211797	0.909708	5.00687
BC28_K2_02	BC-16-28	63.49	18.779	0.459	0.032	0.154	1.358	15.746	100.018		2.96406	1.0332	0.0415435	0.00160049	0.00601182	0.0248419	0.937694	5.00896
BC28_K3_01	BC-16-28	63.689	18.901	0.82	0.012	bdl	1.182	15.267	99.869		2.96579	1.03727	0.0740283	0.000598658	bdl	0.0215673	0.906855	5.00602
BC28_K3_02	BC-16-28	63.844	18.83	0.849	0.014	0.108	1.237	15.241	100.123		2.96762	1.0315	0.0765075	0.000697169	0.00419773	0.02253	0.903671	5.00672
BC28_K4_01	BC-16-28	63.921	18.82	0.917	bdl	0.017	1.212	15.084	99.96		2.97138	1.03101	0.0826404	bdl	0.000660795	0.022076	0.894417	5.00164
BC28_K4_02	BC-16-28	63.042	18.972	0.527	0.011	0.134	2.111	15.333	100.13		2.9517	1.04685	0.0478367	0.000551768	0.00524626	0.0387287	0.915753	5.00667
BC28_K5_01	BC-16-28	63.824	18.946	0.808	0.01	0.001	1.267	15.208	100.064		2.96631	1.03772	0.0728034	0.000497913	3.88629e-05	0.0230734	0.901598	5.00204
BC28_K6_01	BC-16-28	63.916	18.898	1.073	bdl	bdl	1.267	14.925	100.065		2.96799	1.03419	0.0965963	bdl	bdl	0.0230532	0.884048	5.00524
bdl: below detection limit

## Sheet: Garnet Compositions
Table S8. Garnet Compositions
		Wt%										Moles Cation (Based on 12 Oxygens)								Sum
Spot number	Sample number	SiO2	Al2O3	MgO	CaO	TiO2	FeO	MnO	Cr2O3	Total		Si	Al	Mg	Ca	Ti	Fe	Mn	Cr	All Cations
BC18B_Garnet1_ Line 001	BC-16-18	37.815	21.557	1.794	10.472	0.026	24.577	3.822	bdl	100.05		2.99639	2.01304	0.211924	0.888966	0.00154972	1.62842	0.256486	bdl	7.99595
BC18B_Garnet1_ Line 002	BC-16-18	38.295	22	3.568	8.665	0.001	25.855	2.42	bdl	100.802		2.98886	2.02356	0.415157	0.724525	5.87096e-05	1.68737	0.159962	bdl	7.99937
BC18B_Garnet1_ Line 003	BC-16-18	38.387	21.973	4.752	8.06	0.014	25.377	1.695	0.008	100.266		2.99077	2.01752	0.55195	0.672752	0.000820489	1.65326	0.111842	0.000492725	7.99941
BC18B_Garnet1_ Line 004	BC-16-18	38.742	22.147	5.42	8.334	0.036	24.358	1.397	bdl	100.429		2.9947	2.01751	0.624591	0.690155	0.00209324	1.5744	0.0914548	bdl	7.9946
BC18B_Garnet1_ Line 005	BC-16-18	38.617	22.048	5.327	8.353	0.019	24.446	1.436	0.027	100.273		2.99322	2.014	0.615556	0.693624	0.0011078	1.58442	0.0942656	0.0016544	7.99785
BC18B_Garnet1_ Line 006	BC-16-18	38.553	22.072	5.578	8.253	0.014	24.064	1.32	bdl	99.854		2.99359	2.01979	0.64571	0.686543	0.000817727	1.56245	0.0868054	bdl	7.9957
BC18B_Garnet1_ Line 007	BC-16-18	38.634	22.155	5.582	8.469	0.061	24.083	1.266	0.004	100.254		2.98844	2.01965	0.643708	0.701824	0.00354936	1.55772	0.0829367	0.000244597	7.99807
BC18B_Garnet1_ Line 008	BC-16-18	38.776	22.268	5.593	8.25	0.036	24.203	1.314	bdl	100.437		2.99246	2.02524	0.643481	0.68209	0.00208985	1.56185	0.0858816	bdl	7.99292
BC18B_Garnet1_ Line 009	BC-16-18	38.653	22.168	5.666	8.284	0.03	24.04	1.251	bdl	100.091		2.99209	2.02231	0.653872	0.686995	0.00174686	1.55607	0.0820139	bdl	7.99504
BC18B_Garnet1_ Line 010	BC-16-18	38.718	22.337	5.687	8.156	0.023	24.072	1.292	0.011	100.296		2.98964	2.03264	0.654657	0.674691	0.00133592	1.55425	0.0844903	0.000671451	7.99237
BC18B_Garnet1_ Line 011	BC-16-18	38.779	22.203	5.588	8.214	0.008	24.398	1.39	bdl	100.579		2.99207	2.01891	0.64277	0.678971	0.000464313	1.5741	0.0908298	bdl	7.99805
BC18B_Garnet1_ Line 012	BC-16-18	38.36	22.109	5.415	8.109	bdl	24.454	1.391	0.003	99.839		2.98541	2.02779	0.628273	0.676105	bdl	1.59139	0.0916834	0.000184571	8.00072
BC18B_Garnet1_ Line 013	BC-16-18	38.522	22.015	5.364	8.271	0.044	24.593	1.414	bdl	100.199		2.98971	2.01358	0.620632	0.687702	0.00256873	1.59601	0.0929412	bdl	8.00167
BC18B_Garnet1_ Line 014	BC-16-18	38.454	22.045	5.062	8.119	0.018	25.048	1.598	bdl	100.338		2.98786	2.01864	0.586362	0.675839	0.00105205	1.6274	0.105156	bdl	8.00195
BC18B_Garnet1_ Line 015	BC-16-18	38.356	22.134	4.857	8.075	bdl	25.241	1.653	0.011	100.327		2.98393	2.02929	0.56331	0.673006	bdl	1.64197	0.10891	0.000676494	8.00109
BC18B_Garnet1_ Line 016	BC-16-18	38.447	22.142	5.017	8.237	0.019	24.639	1.43	0.012	99.943		2.99206	2.03074	0.582072	0.68675	0.00111226	1.60337	0.0942502	0.000738253	7.99109
BC18B_Garnet1_ Line 017	BC-16-18	38.404	22.163	5.312	8.384	0.035	24.416	1.332	bdl	100.028		2.98354	2.02915	0.615231	0.697795	0.00204536	1.58611	0.0876391	bdl	8.0004
BC18B_Garnet1_ Line 018	BC-16-18	38.714	22.171	4.94	8.356	0.023	24.911	1.491	bdl	100.592		2.99628	2.02222	0.569988	0.692842	0.00133902	1.61216	0.0977305	bdl	7.9917
BC18B_Garnet1_ Line 019	BC-16-18	38.323	21.985	4.241	8.294	0.003	25.744	1.798	0.018	100.406		2.99022	2.02162	0.493329	0.693312	0.00017608	1.67966	0.118815	0.00111028	7.99824
BC18B_Garnet1_ Line 020	BC-16-18	37.671	21.626	1.766	10.787	0.008	24.171	4.049	0.019	100.097		2.98511	2.01957	0.208626	0.915747	0.000476858	1.60159	0.271731	0.00119021	8.00404
BC18B_Garnet2_ Line 001	BC-16-18	37.635	21.658	1.38	10.904	0.005	23.778	4.981	0.018	100.359		2.98246	2.0227	0.163037	0.925744	0.000298057	1.57566	0.334301	0.00112764	8.00533
BC18B_Garnet2_ Line 002	BC-16-18	37.903	21.809	3.009	8.562	bdl	26.487	2.516	bdl	100.275		2.98678	2.02533	0.35349	0.722815	bdl	1.74528	0.167911	bdl	8.00093
BC18B_Garnet2_ Line 003	BC-16-18	37.884	21.821	2.626	9.674	bdl	25.598	2.678	0.019	100.3		2.98463	2.026	0.308428	0.816513	bdl	1.68634	0.178683	0.00118333	8.00178
BC18B_Garnet2_ Line 004	BC-16-18	38.011	21.916	3.151	8.631	bdl	26.273	2.48	0.006	100.45		2.98598	2.02894	0.369021	0.726375	bdl	1.7258	0.164994	0.000372602	8.00042
BC18B_Garnet2_ Line 005	BC-16-18	37.81	21.819	3.387	8.343	0.007	26.629	2.278	0.004	100.277		2.97737	2.02484	0.397618	0.703835	0.00041464	1.75341	0.151921	0.000249002	8.00967
BC18B_Garnet2_ Line 006	BC-16-18	38.082	21.698	3.579	8.145	0.003	26.518	2.157	0.003	100.185		2.99483	2.01095	0.419603	0.686222	0.000177468	1.7438	0.143662	0.000186505	7.99943
BC18B_Garnet2_ Line 007	BC-16-18	38.149	21.962	3.753	8.273	0.001	26.196	2.07	0.007	100.411		2.98725	2.02671	0.438119	0.694023	5.89027e-05	1.71525	0.137277	0.000433314	7.99912
BC18B_Garnet2_ Line 008	BC-16-18	38.131	21.966	3.88	7.914	0.015	26.474	2.031	bdl	100.391		2.98654	2.02755	0.453051	0.664061	0.000883746	1.73386	0.134722	bdl	7.99942
BC18B_Garnet2_ Line 009	BC-16-18	38.12	21.707	3.611	8.164	bdl	26.431	2.18	bdl	100.194		2.99638	2.01082	0.423152	0.687493	bdl	1.73724	0.145124	bdl	7.99906
BC18B_Garnet2_ Line 010	BC-16-18	38.164	21.906	3.604	8.148	bdl	26.67	2.202	bdl	100.679		2.98736	2.02081	0.420575	0.683292	bdl	1.74566	0.145979	bdl	8.00275
BC18B_Garnet2_ Line 011	BC-16-18	38.113	21.938	3.935	8.028	bdl	26.317	1.996	0.02	100.343		2.98559	2.02527	0.459543	0.67373	bdl	1.72384	0.132421	0.00123852	8.00139
BC18B_Garnet2_ Line 012	BC-16-18	38.215	22.034	4.263	7.669	0.014	26.557	1.789	bdl	100.536		2.98382	2.02751	0.496225	0.641504	0.000822267	1.73389	0.118301	bdl	8.00176
BC18B_Garnet2_ Line 013	BC-16-18	38.542	22.044	4.351	7.59	bdl	26.496	1.735	0.008	100.762		2.99746	2.02041	0.504467	0.632387	bdl	1.72307	0.114277	0.000491842	7.99232
BC18B_Garnet2_ Line 014	BC-16-18	38.237	21.997	4.03	7.719	bdl	26.813	1.995	0.008	100.792		2.98443	2.02335	0.468929	0.645447	bdl	1.74995	0.131874	0.00049361	8.00406
BC18B_Garnet2_ Line 015	BC-16-18	37.802	21.67	2.262	9.912	0.005	25.394	3.349	0.007	100.401		2.98459	2.01632	0.266249	0.838404	0.000296952	1.6765	0.223936	0.000436902	8.00673
BC18B_Garnet3_ Line 001	BC-16-18	37.715	21.649	2.026	8.538	0.027	26.738	3.851	bdl	100.538		2.98693	2.02059	0.239207	0.724416	0.0016085	1.77069	0.258299	bdl	8.00136
BC18B_Garnet3_ Line 002	BC-16-18	38.178	21.781	3.092	8.427	0.025	26.858	2.57	0.009	100.94		2.99083	2.01088	0.361113	0.707251	0.00147321	1.75936	0.17051	0.000557362	8.00198
BC18B_Garnet3_ Line 003	BC-16-18	38.323	21.903	3.669	8.136	0.025	26.798	2.158	bdl	100.995		2.99001	2.01394	0.426761	0.680057	0.00146723	1.74831	0.142594	bdl	8.00208
BC18B_Garnet3_ Line 004	BC-16-18	38.248	21.958	3.555	8.648	0.01	26.25	1.998	bdl	100.667		2.98941	2.02255	0.414229	0.724126	0.000587926	1.71557	0.132255	bdl	7.99873
BC18B_Garnet3_ Line 005	BC-16-18	38.108	21.837	3.099	8.572	0.003	26.678	2.469	bdl	100.744		2.98888	2.01844	0.362359	0.720272	0.000176995	1.74964	0.164003	bdl	8.00241
BC18B_Garnet3_ Line 006	BC-16-18	37.692	21.742	2.111	9.52	0.006	26.022	3.441	0.007	100.541		2.97852	2.02479	0.248693	0.805953	0.000356655	1.71947	0.23029	0.000437286	8.00851
BC18B_Garnet3_ Line 007	BC-16-18	37.952	21.649	2.03	10.41	bdl	25.391	3.324	0.013	100.753		2.98852	2.00905	0.23831	0.878202	bdl	1.67188	0.221677	0.000809248	8.0075
BC18B_Garnet3_ Line 008	BC-16-18	37.996	21.801	2.824	9.325	bdl	26.276	2.449	0.01	100.669		2.98456	2.01813	0.330698	0.784716	bdl	1.72585	0.162918	0.000620952	8.00678
BC18B_Garnet3_ Line 009	BC-16-18	37.967	21.885	2.734	9.161	0.015	26.269	2.504	0.006	100.541		2.98507	2.0278	0.320458	0.771636	0.000887126	1.72701	0.166733	0.00037292	7.99996
BC18B_Garnet3_ Line 010	BC-16-18	37.949	21.814	3.025	8.849	bdl	26.532	2.372	bdl	100.533		2.98353	2.02114	0.354553	0.745327	bdl	1.74423	0.157937	bdl	8.00623
BC18B_Garnet3_ Line 011	BC-16-18	38.048	22.012	3.228	9.129	0.01	26.03	2.078	0.002	100.537		2.98136	2.0327	0.377087	0.766351	0.000589426	1.70553	0.137901	0.000123888	8.00164
BC18B_Garnet3_ Line 012	BC-16-18	38.143	21.873	3.69	8.077	0.011	26.713	1.997	0.012	100.516		2.98838	2.01957	0.430995	0.677942	0.000648275	1.75003	0.132507	0.000743221	8.00082
BC18B_Garnet3_ Line 013	BC-16-18	38.168	21.742	3.671	8.193	0.009	26.726	2.062	bdl	100.567		2.99115	2.00802	0.428892	0.687866	0.000530552	1.75136	0.136857	bdl	8.00443
BC18B_Garnet3_ Line 014	BC-16-18	37.981	21.769	3.493	7.822	bdl	27.134	2.315	0.006	100.516		2.9851	2.01633	0.409276	0.658616	bdl	1.78324	0.154093	0.000372786	8.00679
BC18B_Garnet3_ Line 015	BC-16-18	37.704	21.587	2.217	9.147	bdl	26.103	3.518	bdl	100.26		2.98725	2.01561	0.261863	0.776398	bdl	1.72933	0.236058	bdl	8.00551
BC20B_Garnet1_ Line 001	BC-16-20	37.774	21.626	1.998	11.135	0.015	22.21	5.491	bdl	100.239		2.98377	2.01316	0.235284	0.942288	0.00089127	1.46698	0.367335	bdl	8.00908
BC20B_Garnet1_ Line 002	BC-16-20	37.858	21.633	2.822	9.803	0.006	24.015	3.849	bdl	99.984		2.9885	2.01253	0.332107	0.829043	0.000356282	1.58519	0.257325	bdl	8.00494
BC20B_Garnet1_ Line 003	BC-16-20	37.821	21.605	2.134	11.141	bdl	22.619	5.16	bdl	100.472		2.98144	2.00714	0.250791	0.940892	bdl	1.49097	0.344494	bdl	8.01524
BC20B_Garnet1_ Line 004	BC-16-20	37.624	21.664	2.249	10.634	bdl	23.83	4.087	0.004	100.091		2.97657	2.01985	0.265256	0.9013	bdl	1.57644	0.273838	0.000250165	8.01344
BC20B_Garnet1_ Line 005	BC-16-20	37.86	21.719	4.075	8.204	0.006	25.4	2.644	0.01	99.918		2.97959	2.0144	0.478111	0.691709	0.0003552	1.67152	0.176229	0.000622146	8.01254
BC20B_Garnet1_ Line 006	BC-16-20	38.105	21.777	4.298	8.524	0.038	25.239	2.172	bdl	100.148		2.98393	2.00971	0.501761	0.715107	0.00223839	1.65265	0.144047	bdl	8.00913
BC20B_Garnet1_ Line 007	BC-16-20	37.79	21.81	3.633	8.348	0.017	26.108	2.393	bdl	100.083		2.9764	2.02442	0.426584	0.704398	0.00100718	1.71946	0.159623	bdl	8.01089
BC20B_Garnet1_ Line 008	BC-16-20	38.386	21.911	5.037	8.496	0.05	24.572	2	0.004	100.456		2.98265	2.00642	0.583481	0.707239	0.00292244	1.59652	0.131613	0.000245701	8.01109
BC20B_Garnet1_ Line 009	BC-16-20	38.305	21.834	4.799	8.415	0.043	24.731	2.037	bdl	100.164		2.98779	2.00705	0.558046	0.703186	0.00252295	1.61302	0.134562	bdl	8.00617
BC20B_Garnet1_ Line 010	BC-16-20	38.105	21.855	4.736	8.511	0.034	24.845	2.119	bdl	100.202		2.97618	2.01167	0.551459	0.712163	0.00199757	1.62263	0.140167	bdl	8.01608
BC20B_Garnet1_ Line 011	BC-16-20	37.968	21.839	4.019	8.59	bdl	24.843	2.737	0.018	100.01		2.98094	2.02069	0.470412	0.722522	bdl	1.63096	0.181991	0.00111718	8.00839
BC20B_Garnet1_ Line 012	BC-16-20	37.906	21.725	3.852	8.578	0.008	25.263	2.512	0.014	99.858		2.98415	2.01559	0.452088	0.723469	0.000473749	1.66303	0.167483	0.000871277	8.00715
BC20B_Garnet1_ Line 013	BC-16-20	38.198	21.823	4.507	8.332	bdl	25.046	2.373	bdl	100.276		2.98483	2.00967	0.525039	0.69751	bdl	1.63652	0.157042	bdl	8.01043
BC20B_Garnet1_ Line 014	BC-16-20	38.152	21.901	3.943	8.617	0.002	24.936	2.816	bdl	100.352		2.98547	2.01971	0.459989	0.722393	0.000117726	1.63164	0.186624	bdl	8.00502
BC20B_Garnet1_ Line 015	BC-16-20	37.742	21.716	1.72	12.081	0.022	21.333	5.704	0.015	100.333		2.97768	2.01913	0.202305	1.02112	0.00130564	1.40737	0.381129	0.000935537	8.01098
BC20B_Garnet1_ Line 016	BC-16-20	37.689	21.601	1.442	11.899	0.012	20.769	6.881	bdl	100.292		2.98188	2.0141	0.170085	1.00858	0.000714173	1.37403	0.461069	bdl	8.01039
BC20B_Garnet1_ Line 017	BC-16-20	37.922	21.735	1.43	12.099	0.01	20.397	6.944	0.01	100.547		2.98748	2.01792	0.167948	1.02114	0.000592599	1.34364	0.463301	0.000622774	8.00265
BC20B_Garnet1_ Line 018	BC-16-20	37.415	21.693	2.505	9.916	0.017	23.778	4.605	bdl	99.929		2.96662	2.02706	0.296107	0.842314	0.00101394	1.5765	0.309232	bdl	8.01884
BC20B_Garnet1_ Line 019	BC-16-20	37.975	21.894	2.737	9.891	0.002	24.198	4.127	bdl	100.814		2.97745	2.02303	0.319924	0.830824	0.000117957	1.58646	0.274044	bdl	8.01123
BC20B_Garnet1_ Line 020	BC-16-20	37.748	21.643	1.84	11.721	0.006	21.443	5.699	bdl	100.077		2.98414	2.01639	0.216855	0.992687	0.000356799	1.41747	0.38156	bdl	8.00802
BC20B_Garnet2_ Line 001	BC-16-20	37.926	21.572	2.028	10.758	0.006	21.562	6.242	0.02	100.114		2.99645	2.00859	0.238871	0.910591	0.000356589	1.4245	0.417669	0.00124916	7.99827
BC20B_Garnet2_ Line 002	BC-16-20	38.178	21.852	4.339	8.184	bdl	25.087	2.67	0.005	100.315		2.98526	2.01368	0.505806	0.685578	bdl	1.64029	0.176815	0.000309069	8.00774
BC20B_Garnet2_ Line 003	BC-16-20	38.132	21.822	4.458	8.186	0.001	24.69	2.48	0.001	99.77		2.99066	2.01698	0.521246	0.687814	5.89962e-05	1.6192	0.164728	6.20003e-05	8.00076
BC20B_Garnet2_ Line 004	BC-16-20	38.125	21.772	4.316	8.196	0.009	24.988	2.637	0.004	100.047		2.98827	2.01112	0.504332	0.68823	0.000530638	1.63774	0.175049	0.000247848	8.00552
BC20B_Garnet2_ Line 005	BC-16-20	38.232	21.774	4.189	8.319	0.011	24.99	2.759	0.003	100.277		2.99144	2.00781	0.48864	0.697343	0.00064743	1.63502	0.182829	0.000185563	8.00391
BC20B_Garnet2_ Line 006	BC-16-20	38.006	21.839	3.099	9.274	0.007	23.508	4.581	0.013	100.327		2.98601	2.0221	0.362983	0.7806	0.000413698	1.54439	0.304816	0.000807419	8.00212
BC20B_Garnet2_ Line 007	BC-16-20	38.122	21.84	2.712	10.433	bdl	22.283	5.069	0.036	100.475		2.98976	2.01857	0.317085	0.87658	bdl	1.46129	0.336683	0.00223192	8.00102
BC20B_Garnet2_ Line 008	BC-16-20	37.98	21.785	2.734	10.121	0.016	22.468	5.068	0.003	100.175		2.98866	2.02027	0.320734	0.853231	0.000947082	1.47839	0.337751	0.00018662	8.00017
BC20B_Garnet2_ Line 009	BC-16-20	37.833	21.748	2.636	10.405	bdl	22.145	5.151	bdl	99.909		2.98573	2.02269	0.310135	0.879719	bdl	1.46136	0.344279	bdl	8.00337
BC20B_Garnet2_ Line 010	BC-16-20	37.659	21.627	1.932	11.526	bdl	19.888	7.201	0.009	99.842		2.98256	2.01858	0.228114	0.977959	bdl	1.31709	0.483005	0.000563481	8.00787
BC20B_Garnet3_ Line 001	BC-16-20	37.603	21.526	1.488	11.575	0.011	20.629	7.195	bdl	100.021		2.98377	2.01296	0.176023	0.983978	0.000656571	1.36875	0.483517	bdl	8.00928
BC20B_Garnet3_ Line 002	BC-16-20	37.911	21.645	2.99	9.512	bdl	24.23	4.051	0.009	100.339		2.98469	2.00827	0.350938	0.802284	bdl	1.59511	0.270107	0.000560135	8.01143
BC20B_Garnet3_ Line 003	BC-16-20	38.061	21.852	3.063	9.585	bdl	24.025	3.771	0.023	100.372		2.98744	2.02134	0.358418	0.805995	bdl	1.57683	0.250677	0.00142713	8.00165
BC20B_Garnet3_ Line 004	BC-16-20	38.099	21.763	3.41	9.192	bdl	24.265	3.236	bdl	99.961		2.99547	2.01651	0.399697	0.774253	bdl	1.59527	0.215476	bdl	7.99643
BC20B_Garnet3_ Line 005	BC-16-20	37.942	21.796	3.641	9.077	0.001	24.629	2.919	0.001	100.006		2.98295	2.01945	0.426747	0.764521	5.91386e-05	1.61911	0.194356	6.215e-05	8.00724
BC20B_Garnet3_ Line 006	BC-16-20	38.114	21.856	3.957	8.37	0.012	25.2	2.843	bdl	100.35		2.98493	2.01721	0.461999	0.702259	0.000706932	1.65027	0.188567	bdl	8.00582
BC20B_Garnet3_ Line 007	BC-16-20	38.107	21.916	4.143	8.366	bdl	25.109	2.557	0.004	100.199		2.98378	2.02233	0.483617	0.70178	bdl	1.64397	0.169563	0.000247593	8.00511
BC20B_Garnet3_ Line 008	BC-16-20	38.088	21.924	3.993	8.465	0.023	24.907	2.741	0.008	100.149		2.98444	2.02453	0.466444	0.710598	0.00135565	1.63192	0.181896	0.000495543	8.00169
BC20B_Garnet3_ Line 009	BC-16-20	37.959	21.725	2.643	10.143	0.012	22.958	4.933	bdl	100.357		2.98688	2.01462	0.310045	0.855048	0.00071028	1.51057	0.32874	bdl	8.0056
BC20B_Garnet3_ Line 010	BC-16-20	37.717	21.687	1.477	11.826	0.013	20.267	6.839	0.008	99.834		2.98925	2.0256	0.174514	1.00412	0.000775022	1.34313	0.459046	0.000501223	7.99693
BC28_Garnet1_ Line 001	BC-16-28	37.938	21.616	1.909	11.83	0.007	20.425	6.86	0.029	100.614		2.98448	2.00401	0.223885	0.997012	0.000414227	1.34357	0.457042	0.00180347	8.0122
BC28_Garnet1_ Line 002	BC-16-28	38.637	22.104	4.709	9.041	0.038	23.78	2.15	bdl	100.442		2.99518	2.01939	0.544218	0.750857	0.00221589	1.54147	0.141155	bdl	7.99343
BC28_Garnet1_ Line 003	BC-16-28	38.574	22.004	4.834	8.881	0.031	24.151	1.945	0.015	100.435		2.99269	2.01186	0.559111	0.73816	0.00180915	1.56677	0.127798	0.000919971	7.99911
BC28_Garnet1_ Line 004	BC-16-28	38.593	22.18	4.8	9.197	0.021	23.914	1.801	bdl	100.48		2.98927	2.02464	0.554271	0.763175	0.00122355	1.54886	0.118143	bdl	7.99799
BC28_Garnet1_ Line 005	BC-16-28	38.525	21.961	4.995	8.9	0.031	23.637	1.679	bdl	99.728		3.00026	2.01557	0.579932	0.742554	0.00181604	1.53926	0.11074	bdl	7.99014
BC28_Garnet1_ Line 006	BC-16-28	38.651	22.206	5.048	9.039	0.033	23.883	1.69	bdl	100.538		2.98841	2.02339	0.581868	0.748725	0.00191929	1.54409	0.110664	bdl	7.99834
BC28_Garnet1_ Line 007	BC-16-28	38.873	22.117	4.984	9.037	0.023	23.96	1.74	bdl	100.725		3.00008	2.0116	0.57344	0.74719	0.00133524	1.54623	0.113729	bdl	7.99306
BC28_Garnet1_ Line 008	BC-16-28	38.749	22.222	4.825	8.979	0.026	23.774	1.886	bdl	100.453		2.99799	2.0262	0.556534	0.744251	0.00151317	1.53807	0.12358	bdl	7.98764
BC28_Garnet1_ Line 009	BC-16-28	38.683	22.246	4.696	9.209	0.02	24.034	2.06	bdl	100.933		2.98687	2.02432	0.540567	0.761783	0.00116164	1.55176	0.134711	bdl	8.00026
BC28_Garnet1_ Line 010	BC-16-28	38.704	22.093	4.624	9	0.044	24.034	2.159	bdl	100.637		2.99711	2.01619	0.533814	0.746641	0.00256299	1.55624	0.141592	bdl	7.99287
BC28_Garnet1_ Line 011	BC-16-28	38.811	22.093	4.813	8.917	0.003	23.92	2.03	bdl	100.568		3.00263	2.01433	0.555121	0.739073	0.000174588	1.54743	0.133009	bdl	7.99061
BC28_Garnet1_ Line 012	BC-16-28	38.527	22.039	4.388	8.72	0.047	24.222	2.556	0.015	100.514		2.99424	2.01857	0.508409	0.726039	0.00274768	1.57411	0.168237	0.000921571	7.99327
BC28_Garnet1_ Line 013	BC-16-28	38.212	21.829	3.326	9.228	0.041	23.686	4.148	bdl	100.454		2.99274	2.01481	0.388344	0.774282	0.00241546	1.55119	0.275136	bdl	7.99793
BC28_Garnet1_ Line 014	BC-16-28	38.544	21.962	4.009	9.187	0.022	24.203	2.754	bdl	100.674		2.99709	2.01254	0.464733	0.765312	0.0012868	1.57368	0.181362	bdl	7.99557
BC28_Garnet1_ Line 015	BC-16-28	38.048	21.804	2.063	10.332	0.028	21.693	6.833	0.017	100.818		2.98859	2.01837	0.241578	0.869442	0.00165439	1.42481	0.454553	0.0010556	8.00005
BC28_Garnet2_ Line 001	BC-16-28	37.889	21.526	1.727	11.502	0.009	20.092	7.402	0.025	100.172		2.99438	2.00488	0.203475	0.973844	0.000535036	1.32776	0.495429	0.00156189	8.00186
BC28_Garnet2_ Line 002	BC-16-28	38.25	21.99	4.029	8.059	0.001	24.629	3.476	bdl	100.416		2.98961	2.02553	0.469467	0.674818	5.87935e-05	1.60966	0.230092	bdl	7.99812
BC28_Garnet2_ Line 003	BC-16-28	38.521	22.119	4.871	8.214	0.025	24.087	2.542	0.004	100.383		2.99113	2.02411	0.563872	0.683304	0.00146024	1.56395	0.167167	0.000245535	7.99524
BC28_Garnet2_ Line 004	BC-16-28	38.652	22.094	5.131	7.96	0.012	24.131	2.512	0.009	100.501		2.99489	2.0175	0.5927	0.660759	0.000699416	1.56346	0.164842	0.000551273	7.99539
BC28_Garnet2_ Line 005	BC-16-28	38.599	22.185	5.214	7.918	0.005	24.159	2.464	bdl	100.54		2.98903	2.02462	0.601936	0.656889	0.000291253	1.56436	0.161597	bdl	7.99849
BC28_Garnet2_ Line 006	BC-16-28	38.543	22.067	5.043	7.889	0.007	24.274	2.576	bdl	100.397		2.99262	2.0192	0.58374	0.65622	0.000408837	1.57598	0.169391	bdl	7.99743
BC28_Garnet2_ Line 007	BC-16-28	38.586	22.08	4.772	7.908	bdl	24.392	2.756	0.002	100.481		2.99696	2.02107	0.552557	0.658022	bdl	1.58417	0.181288	0.0001228	7.99332
BC28_Garnet2_ Line 008	BC-16-28	38.631	22.093	5.015	7.719	bdl	24.471	2.722	bdl	100.628		2.99462	2.01833	0.579565	0.641046	bdl	1.58621	0.178704	bdl	7.99708
BC28_Garnet2_ Line 009	BC-16-28	38.405	22.078	4.692	7.831	bdl	24.64	2.841	bdl	100.474		2.98844	2.02464	0.544302	0.652825	bdl	1.60325	0.187227	bdl	7.99991
BC28_Garnet2_ Line 010	BC-16-28	37.695	21.68	1.559	11.476	0.018	19.79	7.823	0.014	100.055		2.98474	2.02308	0.184032	0.973499	0.00107212	1.3103	0.524608	0.000876329	8.00221
BC29B_Garnet1_ Line 001	BC-16-29	37.985	21.777	2.695	9.653	0.01	23.974	4.326	0.027	100.447		2.98735	2.01838	0.315979	0.813315	0.00059159	1.57659	0.288138	0.00167863	8.00202
BC29B_Garnet1_ Line 002	BC-16-29	39.183	22.42	4.775	8.857	0.028	24.184	1.734	0.009	101.19		3.00733	2.02791	0.546363	0.728269	0.00161654	1.55208	0.112712	0.000546062	7.97683
BC29B_Garnet1_ Line 003	BC-16-29	38.414	22	4.37	9.655	0.052	24.56	1.107	0.001	100.159		2.99076	2.01857	0.507222	0.805316	0.00304538	1.59891	0.0729925	6.15472e-05	7.99688
BC29B_Garnet1_ Line 004	BC-16-29	38.49	22.092	4.21	9.712	0.047	24.799	1.096	bdl	100.44		2.99062	2.02292	0.487664	0.808434	0.002747	1.61121	0.0721213	bdl	7.99535
BC29B_Garnet1_ Line 005	BC-16-29	38.331	21.86	4.038	9.758	0.028	24.973	1.191	0.008	100.187		2.99225	2.01107	0.469935	0.816074	0.00164419	1.63012	0.0787404	0.000493689	8.00033
BC29B_Garnet1_ Line 006	BC-16-29	38.329	22.049	4.153	9.62	0.023	24.928	1.147	0.013	100.262		2.9867	2.02481	0.482449	0.803085	0.00134815	1.62426	0.0756949	0.0008008	7.99915
BC29B_Garnet1_ Line 007	BC-16-29	38.342	21.914	4.023	9.66	0.056	24.949	1.265	bdl	100.192		2.99222	2.01545	0.468052	0.807641	0.00328741	1.62808	0.0836082	bdl	7.99729
BC29B_Garnet1_ Line 008	BC-16-29	38.342	21.92	3.967	9.5	0.038	24.939	1.311	0.013	100.03		2.99622	2.01869	0.462154	0.795325	0.00223372	1.6296	0.0867642	0.00080308	7.9918
BC29B_Garnet1_ Line 009	BC-16-29	38.322	21.997	3.864	9.63	0.02	24.978	1.455	0.004	100.27		2.99079	2.02317	0.449573	0.805167	0.00117412	1.63004	0.09617	0.000246782	7.99633
BC29B_Garnet1_ Line 010	BC-16-29	38.257	21.93	3.604	9.728	0.038	25.226	1.658	bdl	100.43		2.98849	2.01887	0.419711	0.814115	0.00223291	1.64775	0.109689	bdl	8.00018
BC29B_Garnet1_ Line 011	BC-16-29	36.214	23.276	3.644	9.696	0.036	24.344	1.303	0.007	98.52		2.87953	2.18114	0.431964	0.82596	0.00215324	1.6186	0.0877461	0.000440006	8.02753
BC29B_Garnet1_ Line 012	BC-16-29	38.294	21.845	3.986	9.568	0.058	25.269	1.181	0.009	100.21		2.99123	2.01095	0.464174	0.800686	0.00340795	1.65048	0.0781282	0.000555748	7.99961
BC29B_Garnet1_ Line 013	BC-16-29	38.544	21.953	4.021	9.605	0.044	25.13	1.168	0.022	100.487		2.99808	2.01238	0.466278	0.800396	0.00257445	1.63449	0.0769427	0.00135277	7.99248
BC29B_Garnet1_ Line 014	BC-16-29	37.935	21.859	3.929	9.589	0.047	25.298	1.098	bdl	99.745		2.9795	2.02331	0.460055	0.806859	0.00277681	1.66147	0.0730371	bdl	8.00638
BC29B_Garnet1_ Line 015	BC-16-29	38.441	21.928	4.113	9.647	0.075	25.113	1.061	bdl	100.361		2.99341	2.01234	0.47748	0.804796	0.00439318	1.63521	0.0699722	bdl	7.99655
BC29B_Garnet1_ Line 016	BC-16-29	38.375	22.052	4.058	9.702	0.023	25.132	1.028	0.002	100.372		2.98834	2.02376	0.471106	0.809403	0.00134727	1.63648	0.0677975	0.00012312	7.99837
BC29B_Garnet1_ Line 017	BC-16-29	38.745	22.103	4.196	9.637	0.049	24.973	1.055	0.02	100.778		2.99931	2.01645	0.484247	0.799227	0.00285331	1.61652	0.0691667	0.00122392	7.989
BC29B_Garnet1_ Line 018	BC-16-29	38.381	21.888	4.178	9.741	0.056	25.032	1.1	0.006	100.382		2.9893	2.00905	0.485118	0.812791	0.00328086	1.63024	0.072558	0.000369421	8.00271
BC29B_Garnet1_ Line 019	BC-16-29	38.245	22.072	3.989	9.455	0.019	24.698	1.779	bdl	100.255		2.9846	2.02994	0.464089	0.790489	0.00111535	1.61167	0.117578	bdl	7.99937
BC29B_Garnet1_ Line 020	BC-16-29	37.66	21.646	1.621	11.379	bdl	21.421	6.279	0.012	100.001		2.98474	2.02178	0.191529	0.966166	bdl	1.41961	0.421459	0.000751836	8.00501
BC29B_Garnet2_ Line 001	BC-16-29	37.48	21.735	2.109	10.43	bdl	22.336	6.014	0.018	100.119		2.96896	2.02906	0.249061	0.885138	bdl	1.47949	0.403466	0.00112718	8.01613
BC29B_Garnet2_ Line 002	BC-16-29	38.344	22.078	4.165	8.803	0.033	24.437	2.722	0.005	100.587		2.98491	2.02546	0.483363	0.734153	0.00193239	1.59069	0.179457	0.000307695	8.00027
BC29B_Garnet2_ Line 003	BC-16-29	38.697	22.103	5.017	9.155	0.055	23.724	1.752	bdl	100.5		2.99291	2.01464	0.578476	0.758571	0.00319982	1.53429	0.11476	bdl	7.99666
BC29B_Garnet2_ Line 004	BC-16-29	38.663	22.321	5.09	9.163	0.039	23.774	1.673	0.026	100.749		2.98221	2.02902	0.585309	0.757185	0.00226284	1.53337	0.109289	0.00158537	8.00023
BC29B_Garnet2_ Line 005	BC-16-29	38.521	22.107	5.05	9.043	0.037	23.862	1.701	bdl	100.317		2.98645	2.01985	0.583679	0.751091	0.00215777	1.54692	0.111687	bdl	8.00159
BC29B_Garnet2_ Line 006	BC-16-29	38.528	21.993	4.969	8.912	0.068	23.923	1.695	bdl	100.077		2.99404	2.01417	0.575673	0.741957	0.003975	1.55453	0.111555	bdl	7.99523
BC29B_Garnet2_ Line 007	BC-16-29	38.47	22.025	5.149	9.245	0.057	23.705	1.405	0.008	100.064		2.98676	2.01523	0.595971	0.768965	0.00332888	1.53894	0.0923831	0.000491003	8.00206
BC29B_Garnet2_ Line 008	BC-16-29	38.236	22.031	5.206	9.035	0.03	23.563	1.438	0.002	99.541		2.98279	2.02542	0.605452	0.755093	0.00176043	1.53704	0.0950053	0.000123338	8.00268
BC29B_Garnet2_ Line 009	BC-16-29	38.201	22.014	4.056	8.578	0.006	24.297	3.188	0.005	100.345		2.98473	2.02703	0.472447	0.718023	0.000352637	1.5874	0.210954	0.000308828	8.00125
BC29B_Garnet2_ Line 010	BC-16-29	37.962	21.6	1.265	12.355	0.003	19.938	7.048	0.022	100.193		2.99895	2.01096	0.148983	1.04565	0.000178274	1.31706	0.471547	0.00137391	7.9947
BC6_Garnet1_ Line 001	BC-10-06	37.878	21.912	5.078	1.937	0.001	32.442	0.837	bdl	100.085		2.99087	2.03903	0.597762	0.163856	5.9396e-05	2.14201	0.0559725	bdl	7.98956
BC6_Garnet1_ Line 002	BC-10-06	37.739	21.683	5.103	2.055	0.007	32.327	0.85	bdl	99.752		2.99189	2.02584	0.603124	0.174538	0.000417446	2.14301	0.0570707	bdl	7.99514
BC6_Garnet1_ Line 003	BC-10-06	37.7	21.942	5.291	2.072	0.016	32.33	0.83	0.003	100.184		2.97514	2.04067	0.622484	0.175177	0.000949799	2.13341	0.0554731	0.000187156	8.00349
BC6_Garnet1_ Line 004	BC-10-06	37.756	21.837	5.18	2.092	0.022	32.159	0.847	0.003	99.896		2.98618	2.03542	0.61078	0.177261	0.00130888	2.12684	0.0567351	0.000187572	7.99471
BC6_Garnet1_ Line 005	BC-10-06	37.818	21.887	5.294	2.078	0.035	32.259	0.83	0.003	100.204		2.98212	2.03396	0.622351	0.175547	0.00207606	2.12706	0.0554298	0.00018701	7.99873
BC6_Garnet1_ Line 006	BC-10-06	37.652	21.795	5.225	2.095	0.016	31.945	0.8	0.017	99.545		2.98628	2.03718	0.617809	0.178012	0.000954573	2.1186	0.0537368	0.00106588	7.99364
BC6_Garnet1_ Line 007	BC-10-06	37.754	21.879	5.311	2.05	0.026	32.212	0.811	0.016	100.059		2.981	2.0359	0.625172	0.17341	0.00154425	2.12676	0.0542323	0.000998699	7.99901
BC6_Garnet1_ Line 008	BC-10-06	37.774	21.91	5.205	1.956	0.019	32.2	0.871	bdl	99.926		2.98578	2.04098	0.613354	0.165636	0.00112971	2.12826	0.0583072	bdl	7.99288
BC6_Garnet1_ Line 009	BC-10-06	37.834	21.841	5.162	1.906	0.028	32.673	0.847	0.011	100.302		2.98477	2.03063	0.607116	0.161092	0.00166162	2.15536	0.0565914	0.000686021	7.99791
BC6_Garnet1_ Line 010	BC-10-06	37.585	21.896	5.13	1.901	0.016	32.204	0.834	0.006	99.572		2.9824	2.0476	0.606867	0.161605	0.000955031	2.1368	0.0560475	0.000376373	7.99266
BC6_Garnet2_ Line 001	BC-10-06	37.381	21.693	4.518	1.842	0.002	33.237	0.899	0.02	99.592		2.98254	2.03979	0.537411	0.157452	0.000120036	2.21749	0.0607483	0.00126149	7.99681
BC6_Garnet2_ Line 002	BC-10-06	36.773	21.741	4.395	1.867	bdl	33.519	0.91	0.016	99.209		2.95502	2.05893	0.526521	0.16073	bdl	2.2523	0.0619316	0.00101641	8.01573
BC6_Garnet2_ Line 003	BC-10-06	37.479	21.669	4.668	1.955	0.01	32.98	0.894	0.015	99.67		2.9847	2.03368	0.554203	0.166794	0.000599045	2.19617	0.0602961	0.000944323	7.99739
BC6_Garnet2_ Line 004	BC-10-06	37.648	21.658	5.096	1.984	0.012	32.364	0.859	0.017	99.638		2.98927	2.02661	0.603222	0.168767	0.000716721	2.14876	0.0577636	0.00106706	7.99618
BC6_Garnet2_ Line 005	BC-10-06	37.614	21.753	5.227	2.041	0.017	32.118	0.82	0.004	99.594		2.9844	2.03403	0.61828	0.173489	0.00101462	2.13088	0.0551011	0.00025089	7.99745
BC6_Garnet2_ Line 006	BC-10-06	37.798	21.872	5.316	2.032	0.016	31.98	0.832	0.001	99.847		2.98732	2.03719	0.626359	0.172052	0.000951217	2.11347	0.0556898	6.24784e-05	7.9931
BC6_Garnet2_ Line 007	BC-10-06	37.764	21.812	5.51	2.019	0.018	31.839	0.785	bdl	99.744		2.98578	2.03238	0.649466	0.171017	0.00107053	2.10495	0.052564	bdl	7.99705
BC6_Garnet2_ Line 008	BC-10-06	37.824	22.006	5.495	1.97	0.024	32.078	0.793	0.02	100.21		2.97814	2.04197	0.645016	0.166175	0.00142146	2.11197	0.0528798	0.00124487	7.99883
BC6_Garnet2_ Line 009	BC-10-06	37.939	21.84	5.5	1.943	0.02	31.929	0.797	bdl	99.956		2.99211	2.0299	0.646665	0.164167	0.0011865	2.10562	0.0532339	bdl	7.99213
BC6_Garnet2_ Line 010	BC-10-06	37.891	21.83	5.497	2.027	0.019	31.918	0.745	0.023	99.95		2.98914	2.02952	0.646488	0.171311	0.00112748	2.10547	0.0497742	0.00143435	7.99426
BC6_Garnet2_ Line 011	BC-10-06	37.797	21.931	5.289	1.992	0.009	31.919	0.828	0.007	99.772		2.98801	2.04321	0.623336	0.168708	0.000535196	2.10997	0.0554362	0.00043746	7.98964
BC6_Garnet2_ Line 012	BC-10-06	37.994	21.871	5.182	2.032	0.011	32.324	0.805	0.006	100.225		2.99387	2.03103	0.608752	0.171539	0.000652014	2.12984	0.053722	0.000373754	7.98978
BC6_Garnet2_ Line 013	BC-10-06	37.77	21.871	5.117	2.005	0.033	32.61	0.86	0.015	100.281		2.981	2.0343	0.602082	0.169532	0.00195918	2.15213	0.0574847	0.000935886	7.99942
BC6_Garnet2_ Line 014	BC-10-06	37.667	21.923	5.065	2.003	bdl	32.552	0.778	0.014	100.002		2.97998	2.04401	0.597388	0.169768	bdl	2.15344	0.0521279	0.000875581	7.99758
BC6_Garnet2_ Line 015	BC-10-06	37.625	21.684	5.102	1.955	bdl	32.306	0.874	bdl	99.537		2.98961	2.03052	0.604371	0.16642	bdl	2.14647	0.058815	bdl	7.99567
BC6_Garnet2_ Line 016	BC-10-06	37.738	21.851	5.169	1.946	0.017	32.512	0.814	0.002	100.049		2.98329	2.03572	0.609184	0.164809	0.00101091	2.14913	0.0544979	0.000124987	7.99777
BC6_Garnet2_ Line 017	BC-10-06	37.61	21.67	5.167	1.887	bdl	32.423	0.815	0.02	99.583		2.98761	2.02866	0.611905	0.160588	bdl	2.15366	0.0548298	0.00125593	7.99797
BC6_Garnet2_ Line 018	BC-10-06	37.641	21.767	5.021	2.043	0.019	32.53	0.849	0.012	99.882		2.98348	2.03325	0.593303	0.173481	0.00113282	2.156	0.0569913	0.000751899	7.99839
BC6_Garnet2_ Line 019	BC-10-06	37.846	21.909	4.828	2.057	0.01	32.684	0.875	0.016	100.225		2.98926	2.03937	0.568506	0.17406	0.000594141	2.15865	0.0585316	0.000999032	7.98996
BC6_Garnet2_ Line 020	BC-10-06	37.654	21.666	4.751	1.948	bdl	32.648	0.93	0.005	99.589		2.99531	2.03114	0.563431	0.166013	bdl	2.17165	0.0626545	0.000314425	7.98974
BC6_Garnet3_ Line 001	BC-10-06	37.766	21.852	5.016	1.922	bdl	32.451	0.823	0.02	99.848		2.99036	2.03913	0.592114	0.163042	bdl	2.14859	0.0551902	0.0012519	7.98956
BC6_Garnet3_ Line 002	BC-10-06	37.833	21.902	5.451	2.029	0.016	31.981	0.778	0.014	100.004		2.98436	2.03608	0.641034	0.171468	0.000949394	2.10948	0.0519755	0.000873021	7.99622
BC6_Garnet3_ Line 003	BC-10-06	37.844	21.961	5.587	2.133	0.017	31.513	0.74	0.004	99.799		2.9851	2.04147	0.656999	0.18025	0.00100869	2.07852	0.0494347	0.000249424	7.99303
BC6_Garnet3_ Line 004	BC-10-06	37.861	21.928	5.703	2.196	0.035	31.378	0.732	0.024	99.857		2.98355	2.03643	0.669992	0.185394	0.0020747	2.06762	0.048853	0.0014951	7.99541
BC6_Garnet3_ Line 005	BC-10-06	37.78	21.968	5.656	2.263	0.039	31.188	0.673	0.006	99.573		2.98331	2.04436	0.665842	0.191445	0.00231658	2.05934	0.0450081	0.000374546	7.992
BC6_Garnet3_ Line 006	BC-10-06	38.284	22.075	5.751	2.206	bdl	31.332	0.687	0.006	100.338		2.99656	2.03627	0.671079	0.184983	bdl	2.05067	0.0455408	0.000371255	7.9853
BC6_Garnet3_ Line 007	BC-10-06	38.068	22.051	5.819	2.21	0.02	31.316	0.702	0.014	100.2		2.98599	2.03838	0.680457	0.185713	0.00118006	2.05398	0.0466341	0.000868105	7.99321
BC6_Garnet3_ Line 008	BC-10-06	37.986	22.059	5.868	2.11	0.046	31.49	0.637	bdl	100.195		2.98096	2.04009	0.686511	0.177393	0.00271542	2.06637	0.0423361	bdl	7.99631
BC6_Garnet3_ Line 009	BC-10-06	37.857	21.977	5.899	2.033	0.014	31.017	0.677	0.014	99.488		2.98707	2.04361	0.69391	0.171854	0.000830949	2.04646	0.0452405	0.000873261	7.98985
BC6_Garnet3_ Line 010	BC-10-06	38.038	22.075	5.959	2.023	0.017	31.339	0.659	0.014	100.124		2.98424	2.04102	0.696969	0.170033	0.00100325	2.05591	0.0437864	0.00086828	7.99382
BC6_Garnet3_ Line 011	BC-10-06	38.081	21.962	5.854	2.018	0.002	31.311	0.676	0.031	99.935		2.99323	2.03439	0.685976	0.169932	0.000118252	2.05793	0.0450004	0.00192624	7.9885
BC6_Garnet3_ Line 012	BC-10-06	38.01	22.077	5.848	1.924	0.031	31.702	0.705	0.007	100.304		2.98143	2.04078	0.683847	0.161679	0.00182909	2.0793	0.0468333	0.000434051	7.99613
BC6_Garnet3_ Line 013	BC-10-06	37.833	21.922	5.839	2.028	0.042	31.559	0.698	0.026	99.947		2.97955	2.03465	0.685557	0.171108	0.00248814	2.07829	0.0465559	0.00161871	7.99982
BC6_Garnet3_ Line 014	BC-10-06	38.062	21.784	5.826	2.06	0.019	31.408	0.651	0.012	99.822		2.99736	2.02169	0.683978	0.173794	0.0011255	2.06819	0.0434177	0.000747041	7.9903
BC6_Garnet3_ Line 015	BC-10-06	37.982	22.005	5.775	2.02	0.004	31.378	0.711	0.003	99.878		2.98901	2.0408	0.677527	0.170303	0.000236786	2.0648	0.0473869	0.000186633	7.99026
BC6_Garnet3_ Line 016	BC-10-06	37.926	21.872	5.688	2.065	bdl	31.692	0.738	0.003	99.977		2.98773	2.0306	0.66802	0.17428	bdl	2.08765	0.049238	0.000186828	7.99729
BC6_Garnet3_ Line 017	BC-10-06	37.829	21.817	5.649	2.065	0.015	31.658	0.727	0.001	99.761		2.98708	2.03024	0.664995	0.174688	0.000890963	2.0903	0.0486178	6.24221e-05	7.99688
BC6_Garnet3_ Line 018	BC-10-06	37.857	22.015	5.569	1.95	0.018	31.697	0.729	0.013	99.848		2.98504	2.04575	0.654645	0.164725	0.00106763	2.0899	0.0486822	0.000810333	7.99061
BC6_Garnet3_ Line 019	BC-10-06	37.778	21.838	5.506	1.928	bdl	31.805	0.733	0.026	99.612		2.98881	2.03612	0.649413	0.163414	bdl	2.10406	0.0491137	0.00162611	7.99244
BC6_Garnet3_ Line 020	BC-10-06	37.957	21.918	5.501	1.913	bdl	31.48	0.759	0.017	99.533		2.99901	2.04088	0.647967	0.161928	bdl	2.07981	0.0507886	0.00106182	7.98073
C005A_Garnet1 Line 001	CO-16-05	37.222	21.704	4.79	1.938	0.019	32.811	1.195	0.001	99.68		2.96774	2.03937	0.569359	0.16554	0.00113953	2.1875	0.0806924	6.30293e-05	8.01141
C005A_Garnet1 Line 002	CO-16-05	37.283	21.717	5.019	2.32	0.004	31.937	1.163	0.01	99.453		2.97012	2.03889	0.596081	0.198004	0.000239701	2.12746	0.078466	0.000629766	8.00988
C005A_Garnet1 Line 003	CO-16-05	37.426	21.848	5.188	2.217	bdl	31.992	1.151	0.014	99.835		2.96787	2.0418	0.613334	0.188347	bdl	2.12137	0.0773012	0.00087764	8.01085
C005A_Garnet1 Line 004	CO-16-05	37.499	21.758	5.277	2.284	bdl	31.752	1.037	0.008	99.603		2.97621	2.03513	0.62439	0.194206	bdl	2.10726	0.0697046	0.000501938	8.00669
C005A_Garnet1 Line 005	CO-16-05	37.477	21.791	5.396	2.252	0.037	31.79	1.03	0.011	99.784		2.96935	2.03471	0.637372	0.191155	0.00220518	2.10615	0.0691149	0.000688977	8.01075
C005A_Garnet1 Line 007	CO-16-05	37.496	21.803	5.609	2.131	bdl	31.456	1.001	bdl	99.479		2.97382	2.03787	0.663192	0.181065	bdl	2.0861	0.067236	bdl	8.00826
C005A_Garnet1 Line 008	CO-16-05	37.635	21.869	5.586	2.106	0.005	31.396	0.934	0.012	99.543		2.97944	2.04034	0.659279	0.178617	0.000297755	2.07836	0.0626223	0.000751002	7.99971
C005A_Garnet1 Line 009	CO-16-05	37.517	21.773	5.58	2.053	bdl	31.734	0.949	0.033	99.633		2.97339	2.03363	0.6593	0.174315	bdl	2.10306	0.0636985	0.00206754	8.00911
C005A_Garnet1 Line 010	CO-16-05	37.446	21.753	5.583	2.023	bdl	31.56	0.97	0.019	99.352		2.97451	2.03638	0.661154	0.172158	bdl	2.09628	0.065256	0.00119311	8.00682
C005A_Garnet1 Line 011	CO-16-05	37.663	21.769	5.478	2.172	0.001	31.398	1.003	0.014	99.498		2.98471	2.03308	0.647193	0.184403	5.96119e-05	2.08062	0.0673172	0.000877063	7.99825
C005A_Garnet1 Line 012	CO-16-05	37.273	21.825	5.474	2.213	bdl	31.779	1.026	0.021	99.6		2.95995	2.04256	0.648067	0.188275	bdl	2.11025	0.0690043	0.00131834	8.01877
C005A_Garnet1 Line 013	CO-16-05	37.488	21.866	5.288	2.226	0.006	31.774	1.084	0.009	99.741		2.97122	2.0424	0.624825	0.189012	0.000357717	2.1058	0.0727629	0.000563898	8.00694
C005A_Garnet1 Line 014	CO-16-05	37.566	21.777	5.021	2.327	0.017	32.079	1.146	0.005	99.938		2.97685	2.03371	0.593166	0.197551	0.00101334	2.12562	0.0769103	0.000313219	8.00513
C005A_Garnet1 Line 015	CO-16-05	37.348	21.599	4.499	1.838	bdl	33.072	1.194	0.03	99.574		2.98295	2.03302	0.535697	0.15727	bdl	2.20873	0.0807646	0.00189416	7.99996
C005A_Garnet2 Line 001	CO-16-05	37.216	21.594	4.314	1.848	bdl	33.302	1.255	bdl	99.507		2.97938	2.03732	0.514874	0.158497	bdl	2.2293	0.0850899	bdl	8.00312
C005A_Garnet2 Line 002	CO-16-05	37.206	21.841	4.857	2.08	0.023	32.652	1.186	0.013	99.858		2.95974	2.04759	0.576015	0.177266	0.00137631	2.17197	0.0799032	0.000817524	8.01468
C005A_Garnet2 Line 003	CO-16-05	37.324	21.776	5.153	2.24	0.001	31.84	1.159	0.001	99.494		2.96943	2.04171	0.611181	0.190922	5.98455e-05	2.11817	0.0780921	6.28929e-05	8.00963
C005A_Garnet2 Line 004	CO-16-05	37.701	21.708	5.206	2.266	0.018	31.705	1.078	0.017	99.699		2.98747	2.02722	0.615006	0.192368	0.00107292	2.10078	0.0723449	0.00106492	7.99732
C005A_Garnet2 Line 005	CO-16-05	37.452	21.775	5.219	2.206	0.02	31.879	1.095	bdl	99.642		2.97336	2.03733	0.61771	0.187629	0.0011944	2.11631	0.073625	bdl	8.00691
C005A_Garnet2 Line 006	CO-16-05	37.48	21.79	5.476	2.164	0.008	31.655	1.052	bdl	99.624		2.972	2.03627	0.647347	0.183835	0.000477183	2.09891	0.0706485	bdl	8.00942
C005A_Garnet2 Line 006	CO-16-05	37.291	21.713	5.314	1.981	0.025	32.094	1.081	0.002	99.501		2.96742	2.03622	0.630407	0.168881	0.00149645	2.13551	0.0728516	0.000125812	8.01291
C005A_Garnet2 Line 007	CO-16-05	37.394	21.732	5.316	1.928	0.002	32.06	1.089	0.006	99.527		2.97297	2.03619	0.630084	0.164217	0.000119609	2.13135	0.0733255	0.000377099	8.00863
C005A_Garnet2 Line 008	CO-16-05	37.189	21.623	5.33	1.827	0.001	32.245	1.139	0.012	99.366		2.96625	2.03254	0.633789	0.156118	5.99983e-05	2.15059	0.0769406	0.000756642	8.01704
C005A_Garnet2 Line 009	CO-16-05	37.629	21.775	5.278	1.835	bdl	32.444	1.18	0.028	100.169		2.97566	2.02931	0.622236	0.15546	bdl	2.14535	0.0790282	0.00175039	8.0088
C005A_Garnet2 Line 010	CO-16-05	37.364	21.691	5.206	1.829	bdl	32.141	1.141	0.009	99.381		2.97631	2.03626	0.618234	0.156084	bdl	2.14085	0.0769748	0.000566739	8.00528
C005A_Garnet2 Line 011	CO-16-05	37.333	21.573	5.043	1.985	0.025	32.193	1.125	0.004	99.281		2.97947	2.02902	0.600012	0.169718	0.00150083	2.14838	0.0760392	0.000252361	8.00439
C005A_Garnet2 Line 012	CO-16-05	37.363	21.761	4.959	1.865	bdl	32.516	1.175	0.018	99.655		2.97342	2.04091	0.588347	0.159007	bdl	2.16379	0.0791938	0.00113241	8.00568
C005A_Garnet2 Line 013	CO-16-05	37.36	21.818	4.953	1.794	bdl	32.681	1.169	0.018	99.789		2.97043	2.04436	0.587092	0.152812	bdl	2.17276	0.0787165	0.00113136	8.00706
C005A_Garnet2 Line 014	CO-16-05	36.583	21.197	4.814	1.82	0.005	32.759	1.222	0.004	98.404		2.96212	2.02268	0.581104	0.157876	0.000304536	2.21797	0.0837978	0.000256035	8.02611
C005A_Garnet2 Line 015	CO-16-05	37.127	21.646	4.764	1.85	0.014	32.79	1.2	bdl	99.388		2.96906	2.04003	0.567971	0.158498	0.000842178	2.19268	0.0812737	bdl	8.01017
C005A_Garnet3 Line 001	CO-16-05	37.352	21.631	4.33	1.999	0.001	33.236	1.237	0.017	99.803		2.98022	2.03395	0.515047	0.170871	6.00178e-05	2.21741	0.0835877	0.00107226	8.00221
C005A_Garnet3 Line 002	CO-16-05	37.59	21.763	4.898	2.086	0.014	32.605	1.203	0.009	100.168		2.97737	2.03146	0.578368	0.17701	0.000834132	2.15947	0.0806984	0.000563533	8.00578
C005A_Garnet3 Line 003	CO-16-05	37.718	21.737	5.029	2.105	0.01	32.203	1.107	0.002	99.911		2.98763	2.02912	0.59386	0.178629	0.000595832	2.13293	0.0742616	0.000125235	7.99715
C005A_Garnet3 Line 004	CO-16-05	37.587	21.653	5.299	1.966	0.03	32.281	1.078	0.016	99.91		2.97862	2.02221	0.626031	0.16691	0.00178832	2.13908	0.0723494	0.00100234	8.00799
C005A_Garnet3 Line 005	CO-16-05	37.581	21.607	5.505	1.719	0.029	32.04	1.038	0.025	99.544		2.9836	2.02161	0.651561	0.146208	0.00173188	2.127	0.0697925	0.00156902	8.00308
C005A_Garnet3 Line 006	CO-16-05	37.603	21.696	5.542	1.648	0.039	32.212	0.97	0.018	99.728		2.97996	2.02627	0.654755	0.139916	0.00232487	2.13456	0.0651026	0.00112766	8.00402
C005A_Garnet3 Line 007	CO-16-05	37.672	21.757	5.615	1.703	0.021	32.367	1.002	0.02	100.157		2.97471	2.02467	0.660998	0.144066	0.00124736	2.13713	0.0670089	0.00124845	8.01108
C005A_Garnet3 Line 008	CO-16-05	37.845	21.731	5.498	1.709	0.022	32.294	0.997	0.021	100.117		2.987	2.02133	0.646929	0.144508	0.00130616	2.13134	0.066644	0.00131028	8.00037
C005A_Garnet3 Line 009	CO-16-05	37.708	21.623	5.508	1.826	0.027	32.012	1.001	0.025	99.73		2.98689	2.01852	0.650437	0.154956	0.00160878	2.12032	0.067152	0.00156546	8.00146
C005A_Garnet3 Line 010	CO-16-05	37.362	21.729	5.409	2.034	0.027	31.914	1.004	0.016	99.495		2.96967	2.03539	0.640944	0.173201	0.00161431	2.12111	0.067585	0.00100534	8.01052
C005A_Garnet3 Line 011	CO-16-05	37.739	21.883	5.393	1.924	0.015	32.198	1.047	bdl	100.198		2.97754	2.03472	0.634341	0.162628	0.000890236	2.12422	0.0699605	bdl	8.00424
C005A_Garnet3 Line 012	CO-16-05	37.577	21.65	5.31	1.924	0.021	32.041	1.036	0.009	99.568		2.98397	2.0261	0.628626	0.163682	0.00125441	2.12756	0.0696741	0.000564978	8.00144
C005A_Garnet3 Line 013	CO-16-05	37.452	21.663	5.302	1.661	0.009	32.522	1.09	bdl	99.696		2.97612	2.02873	0.628116	0.141406	0.000537977	2.161	0.0733568	bdl	8.00908
C005A_Garnet3 Line 014	CO-16-05	37.583	21.744	5.381	1.582	bdl	32.432	1.086	0.01	99.809		2.97966	2.03163	0.636009	0.13437	bdl	2.15007	0.0729195	0.000626746	8.00475
C005A_Garnet3 Line 015	CO-16-05	37.505	21.808	5.129	1.601	0.029	32.591	1.122	0.014	99.799		2.97688	2.03994	0.606917	0.13614	0.00173147	2.16308	0.0754229	0.000878448	8.00098
C005A_Garnet3 Line 016	CO-16-05	37.592	21.634	5.157	1.76	bdl	32.518	1.14	0.012	99.806		2.98425	2.02398	0.610326	0.149684	bdl	2.15857	0.076645	0.000753074	8.0038
C005A_Garnet3 Line 017	CO-16-05	37.441	21.695	5.064	1.888	0.027	32.359	1.16	bdl	99.632		2.97772	2.03342	0.600421	0.160865	0.00161528	2.15197	0.0781329	bdl	8.00401
C005A_Garnet3 Line 018	CO-16-05	37.278	21.596	4.889	2.093	0.007	32.464	1.169	0.017	99.513		2.97372	2.03025	0.581422	0.17887	0.000420041	2.16547	0.0789769	0.00107204	8.0102
C005A_Garnet3 Line 019	CO-16-05	37.215	21.545	4.61	2.26	bdl	32.862	1.196	bdl	99.686		2.97128	2.02722	0.54872	0.19331	bdl	2.19393	0.0808714	bdl	8.0152
C005A_Garnet3 Line 020	CO-16-05	37.138	21.453	3.716	2.156	0.014	33.93	1.319	0.008	99.734		2.97961	2.02842	0.444469	0.185315	0.000844919	2.27629	0.089624	0.000507396	8.00508
C005B_Garnet1 Line 001	CO-16-05	37.332	21.581	4.739	1.916	bdl	32.703	1.148	0.013	99.426		2.98147	2.03119	0.564236	0.163933	bdl	2.18394	0.077648	0.000820747	8.00288
C005B_Garnet1 Line 002	CO-16-05	37.12	21.573	4.636	2.109	bdl	32.708	1.131	0.02	99.293		2.97213	2.03564	0.553387	0.180908	bdl	2.18987	0.0766941	0.00126592	8.00965
C005B_Garnet1 Line 003	CO-16-05	37.181	21.639	4.659	2.1	0.003	32.943	1.145	0.006	99.676		2.9678	2.03554	0.55441	0.179579	0.000180128	2.19877	0.0774029	0.0003786	8.01406
C005B_Garnet1 Line 004	CO-16-05	37.121	21.612	4.752	2.141	0.013	32.457	1.129	bdl	99.218		2.97102	2.0385	0.567006	0.18358	0.000782665	2.17219	0.0765277	bdl	8.00917
C005B_Garnet1 Line 005	CO-16-05	37.173	21.459	4.712	2.162	0.011	32.5	1.158	0.025	99.2		2.97733	2.02553	0.562639	0.185514	0.000662733	2.17664	0.0785501	0.00158291	8.00845
C005B_Garnet1 Line 006	CO-16-05	37.075	21.625	4.627	2.457	bdl	32.26	1.107	0.007	99.158		2.96938	2.04113	0.552471	0.21082	bdl	2.16049	0.0750881	0.0004432	8.00983
C005B_Garnet1 Line 007	CO-16-05	36.972	21.635	4.652	2.253	0.009	32.357	1.084	0.015	98.977		2.96678	2.04597	0.556514	0.193685	0.000543251	2.17112	0.0736682	0.000951523	8.00922
C005B_Garnet1 Line 008	CO-16-05	37.354	21.732	4.741	2.164	0.004	32.481	1.132	0.006	99.614		2.97556	2.04015	0.563024	0.184676	0.000239684	2.16354	0.076369	0.000377833	8.00393
C005B_Garnet1 Line 009	CO-16-05	37.148	21.58	4.799	2.117	0.004	32.476	1.133	0.011	99.268		2.97182	2.03455	0.572351	0.181439	0.000240709	2.17246	0.0767636	0.000695658	8.01032
C005B_Garnet1 Line 010	CO-16-05	37.014	21.403	4.801	1.88	0.003	32.445	1.152	0.005	98.703		2.97798	2.02937	0.575854	0.162045	0.000181561	2.18276	0.0784958	0.000318011	8.007
C005B_Garnet2 Line 001	CO-16-05	37.272	21.602	4.345	2.133	0.006	33.198	1.224	0.019	99.799		2.97538	2.03228	0.5171	0.18242	0.000360294	2.21603	0.0827523	0.00119903	8.00752
C005B_Garnet2 Line 002	CO-16-05	37.373	21.599	4.373	2.893	0.008	32.11	1.164	0.007	99.527		2.98184	2.03091	0.520152	0.247284	0.000480134	2.14225	0.0786535	0.00044151	8.00201
C005B_Garnet2 Line 003	CO-16-05	37.3	21.622	4.545	2.756	0.007	32.17	1.134	0.016	99.55		2.97526	2.03255	0.540474	0.235514	0.000420011	2.14571	0.0766069	0.00100891	8.00754
C005B_Garnet2 Line 004	CO-16-05	37.18	21.629	4.67	2.738	0.025	32.018	1.166	bdl	99.421		2.96881	2.03535	0.555924	0.234223	0.00150162	2.13782	0.0788516	bdl	8.01217
C005B_Garnet2 Line 005	CO-16-05	37.529	21.343	4.865	2.753	0.01	31.727	1.12	0.007	99.354		2.99253	2.00566	0.578334	0.235179	0.000599815	2.11545	0.0756359	0.000441251	8.00382
C005B_Garnet2 Line 006	CO-16-05	37.457	21.498	4.829	3.002	bdl	31.575	1.123	0.019	99.494		2.98274	2.01749	0.573277	0.256103	bdl	2.10246	0.0757357	0.00119606	8.00846
C005B_Garnet2 Line 007	CO-16-05	37.448	21.527	4.846	3.017	0.027	31.722	1.083	0.009	99.679		2.97795	2.01745	0.574509	0.257031	0.0016151	2.10937	0.0729384	0.00056578	8.01143
C005B_Garnet2 Line 008	CO-16-05	37.399	21.529	4.619	3.167	0.024	31.628	1.117	0.004	99.487		2.98062	2.02209	0.548807	0.270406	0.00143881	2.10776	0.0753943	0.000252013	8.00677
C005B_Garnet2 Line 009	CO-16-05	37.259	21.406	4.312	3.164	0.008	32.098	1.159	0.024	99.43		2.97995	2.01764	0.514141	0.271104	0.000481299	2.14664	0.0785056	0.00151742	8.00999
C005B_Garnet2 Line 010	CO-16-05	36.867	21.402	3.756	2.072	0.031	33.971	1.304	0.024	99.427		2.96971	2.0317	0.451052	0.178808	0.00187838	2.28816	0.0889594	0.00152828	8.0118
C008_Garnet1 Line 001	CO-16-08	37.558	21.758	1.969	11.445	0.042	8.211	18.399	0.007	99.389		2.97892	2.03378	0.232823	0.972509	0.00250583	0.544572	1.23592	0.000438905	8.00147
C008_Garnet1 Line 002	CO-16-08	37.822	21.738	2.952	9.515	0.041	9.322	18.039	0.012	99.441		2.9896	2.02497	0.347864	0.805748	0.0024378	0.616142	1.20759	0.000749836	7.9951
C008_Garnet1 Line 003	CO-16-08	37.935	21.724	4.001	8.354	0.083	10.237	17.22	bdl	99.553		2.98593	2.01516	0.469498	0.70446	0.00491433	0.673777	1.14792	bdl	8.0016
C008_Garnet1 Line 004	CO-16-08	37.826	21.747	4.328	9.106	0.092	10.417	15.437	0.021	98.974		2.98135	2.02	0.50855	0.768903	0.00545451	0.686543	1.03044	0.00130845	8.00255
C008_Garnet1 Line 005	CO-16-08	38.285	21.826	4.412	10.163	0.115	10.34	14.072	0.011	99.224		2.99553	2.01256	0.514643	0.851902	0.00676846	0.676502	0.932481	0.000680385	7.99108
C008_Garnet1 Line 006	CO-16-08	38.109	21.746	4.503	8.758	0.089	10.627	15.439	0.033	99.304		2.99109	2.01146	0.526901	0.736426	0.00525458	0.697454	1.02627	0.00204754	7.9969
C008_Garnet1 Line 007	CO-16-08	37.829	21.764	4.044	7.968	0.058	10.287	17.112	0.028	99.09		2.98824	2.0261	0.476242	0.674315	0.0034464	0.67949	1.1448	0.0017485	7.99439
C008_Garnet1 Line 008	CO-16-08	37.595	21.574	2.643	10.101	0.019	8.902	18.171	0.061	99.066		2.98723	2.02022	0.313083	0.859853	0.00113563	0.591464	1.2228	0.00383163	7.99961
C008_Garnet1 Line 009	CO-16-08	37.516	21.482	2.397	10.7	0.04	8.558	18.232	0.089	99.014		2.98523	2.0145	0.284351	0.912153	0.00239424	0.569426	1.22867	0.00559846	8.00232
C008_Garnet1 Line 010	CO-16-08	37.491	21.486	1.347	13.402	0.056	7.538	17.671	0.082	99.073		2.98376	2.01522	0.159819	1.14269	0.00335251	0.501644	1.19107	0.00515901	8.0027
C010A_Garnet1 Line 001	CO-16-10	37.373	21.729	5.989	1.919	bdl	30.336	1.736	0.01	99.071		2.97085	2.0356	0.709744	0.163425	bdl	2.01643	0.116872	0.000628404	8.01229
C010A_Garnet1 Line 002	CO-16-10	37.753	21.833	5.991	2.631	0.023	29.806	1.584	0.031	99.652		2.97682	2.02883	0.704248	0.222251	0.00136419	1.96521	0.105778	0.00193232	8.00643
C010A_Garnet1 Line 003	CO-16-10	37.595	21.909	6.075	2.985	0.019	29.46	1.367	0.056	99.466		2.96683	2.03759	0.714717	0.252365	0.00112788	1.94401	0.091363	0.00349355	8.0115
C010A_Garnet1 Line 004	CO-16-10	37.646	21.847	6.105	3.421	0.024	29.19	1.121	0.062	99.416		2.9692	2.03069	0.717847	0.289065	0.0014239	1.92512	0.0748799	0.00386571	8.0121
C010A_Garnet1 Line 005	CO-16-10	37.608	21.89	6.03	3.612	bdl	28.986	1.046	0.064	99.211		2.97036	2.03753	0.71002	0.305632	bdl	1.91434	0.0699679	0.00399599	8.01036
C010A_Garnet1 Line 006	CO-16-10	37.536	21.963	5.841	3.616	bdl	28.892	1.22	0.04	99.108		2.96886	2.04722	0.688738	0.306403	bdl	1.91083	0.0817223	0.00250103	8.00628
C010A_Garnet1 Line 007	CO-16-10	37.584	21.727	5.54	3.681	0.043	29.133	1.669	0.042	99.419		2.97367	2.02591	0.653468	0.312016	0.0025592	1.92743	0.111837	0.00262697	8.00951
C010A_Garnet1 Line 008	CO-16-10	37.378	21.661	4.92	3.392	0.018	29.395	2.653	0.038	99.455		2.97212	2.02982	0.58323	0.288953	0.00107663	1.95446	0.178659	0.00238863	8.0107
C010A_Garnet1 Line 009	CO-16-10	37.047	21.552	4.527	3.183	0.022	29.292	3.518	0.018	99.159		2.96615	2.03357	0.540351	0.273023	0.00132498	1.96107	0.238548	0.00113928	8.01517
C010A_Garnet1 Line 010	CO-16-10	37.41	21.724	4.37	2.602	bdl	29.64	4.124	0.033	99.893		2.9764	2.03692	0.518334	0.221785	bdl	1.9719	0.277882	0.00207555	8.0047
bdl: below detection limit

## Sheet: Amphibole Compositions
Table S9. Amphibole Compositions
		Wt%													Moles Cation (Based on 23 Oxygens)									Sum
Spot number	Sample name	SiO2	Al2O3	Na2O	MgO	F	CaO	TiO2	FeO	MnO	K2O	Cl	Total		Si	Al	Na	Mg	Ca	Ti	Fe	Mn	K	All Cations
BC18B_Amph1_01	BC-16-18	42.203	14.883	1.054	7.6	0.244	11.837	0.023	18.759	0.362	1.532	0.09	98.587		6.3545	2.64094	0.307671	1.70599	1.90942	0.00260503	2.36184	0.0461621	0.294243	15.6234
BC18B_Amph1_02	BC-16-18	41.769	15.385	1.095	7.444	0.149	11.729	0.049	18.866	0.354	1.617	0.101	98.558		6.29381	2.73204	0.319876	1.67221	1.8934	0.00555395	2.37707	0.0451754	0.310798	15.6499
BC18B_Amph2_01	BC-16-18	42.208	14.819	1.118	7.803	0.227	11.847	0.034	18.69	0.369	1.551	0.078	98.744		6.34491	2.6253	0.325822	1.74871	1.90792	0.00384464	2.34932	0.0469781	0.297407	15.6502
BC18B_Amph2_02	BC-16-18	41.619	15.183	1.082	7.472	0.219	11.827	0.02	18.451	0.341	1.592	0.098	97.904		6.31009	2.71289	0.318039	1.68891	1.92106	0.00228097	2.3392	0.0437862	0.30789	15.6441
BC18B_Amph3_01	BC-16-18	42.588	13.871	1.188	8.168	0.223	11.694	0.052	18.694	0.33	1.51	0.049	98.367		6.42287	2.46536	0.34735	1.83646	1.88941	0.00589918	2.35748	0.0421497	0.290488	15.6575
BC18B_Amph3_02	BC-16-18	41.683	15.257	1.144	7.58	0.16	11.815	0.034	18.815	0.364	1.61	0.128	98.59		6.28568	2.71139	0.334447	1.70407	1.90875	0.00385672	2.37247	0.0464872	0.309691	15.6768
BC18B_Amph4_01	BC-16-18	43.068	13.208	1.066	8.539	0.122	11.801	0.054	18.214	0.349	1.408	0.057	97.886		6.49995	2.34921	0.311904	1.92126	1.90808	0.00613049	2.2986	0.0446087	0.271061	15.6108
BC18B_Amph4_02	BC-16-18	41.554	15.577	1.071	7.3	0.154	11.703	0.065	18.578	0.388	1.613	0.149	98.152		6.28393	2.77608	0.31399	1.64576	1.896	0.00739398	2.3492	0.0496923	0.311144	15.6332
BC18B_Amph5_01	BC-16-18	42.483	14.323	1.109	8.055	0.181	11.774	0.071	18.575	0.368	1.516	0.076	98.531		6.39049	2.53912	0.323414	1.80638	1.89743	0.00803385	2.33642	0.046882	0.290889	15.6391
BC18B_Amph5_02	BC-16-18	41.466	15.59	1.106	7.361	0.22	11.802	0.06	18.741	0.401	1.646	0.154	98.547		6.2608	2.77405	0.323743	1.65691	1.90904	0.00681452	2.3661	0.0512768	0.317012	15.6657
BC18B_Amph6_01	BC-16-18	42.774	13.324	1.186	8.682	0.252	11.578	0.17	17.918	0.36	1.501	0.051	97.796		6.46817	2.37447	0.347692	1.95725	1.87567	0.0193373	2.26566	0.0461044	0.289528	15.6439
BC18B_Amph7_01	BC-16-18	43.504	12.789	1.045	8.911	0.263	11.78	0.128	18.132	0.322	1.36	0.051	98.285		6.53862	2.26529	0.304496	1.99668	1.89681	0.0144715	2.2788	0.0409875	0.260738	15.5969
BC18B_Amph8_01	BC-16-18	42.597	13.543	1.138	8.522	0.307	11.504	0.045	18.384	0.338	1.483	0.057	97.918		6.44817	2.41603	0.333971	1.9232	1.86564	0.00512409	2.32702	0.0433324	0.286357	15.6489
BC20B_Amph1_01	BC-16-20	41.842	18.131	2.228	9.252	0.262	10.89	0.274	14.503	0.323	0.324	0.025	98.054		6.15425	3.14278	0.635311	2.02872	1.71598	0.0303151	1.78371	0.040235	0.0607878	15.5921
BC20B_Amph1_02	BC-16-20	42.011	18.023	1.941	9.118	0.108	11.474	0.227	14.468	0.356	0.38	0.055	98.161		6.16891	3.11891	0.55256	1.99604	1.80502	0.0250736	1.77647	0.0442725	0.0711767	15.5584
BC20B_Amph2_01	BC-16-20	43.327	13.248	1.208	9.544	0.288	11.652	0.259	16.5	0.486	1.504	0.094	98.11		6.49144	2.33917	0.350879	2.13176	1.87027	0.0291896	2.06714	0.0616676	0.287435	15.6289
BC20B_Amph2_02	BC-16-20	43.197	13.494	1.171	9.534	0.183	11.801	0.246	16.446	0.515	1.516	0.109	98.212		6.46138	2.37872	0.339576	2.12604	1.89109	0.0276792	2.05701	0.0652406	0.289255	15.636
BC20B_Amph3_01	BC-16-20	44.62	12.341	1	10.065	0.276	12.126	0.164	15.986	0.441	1.151	0.082	98.252		6.63204	2.16171	0.288155	2.23026	1.93089	0.0183361	1.98683	0.055513	0.218224	15.522
BC20B_Amph3_02	BC-16-20	42.836	14.153	1.155	9.134	0.178	11.863	0.173	16.551	0.471	1.551	0.109	98.174		6.4132	2.49715	0.33524	2.03869	1.90275	0.0194831	2.07202	0.0597208	0.296201	15.6345
BC20B_Amph4_01	BC-16-20	43.396	13.688	1.173	10.061	0.25	11.757	0.084	15.445	0.561	1.467	0.107	97.989		6.47396	2.40652	0.339255	2.23762	1.87905	0.0094264	1.92669	0.0708797	0.279164	15.6226
BC20B_Amph4_02	BC-16-20	43.585	13.633	1.119	10.011	0.194	12.038	0.089	15.357	0.505	1.402	0.124	98.057		6.48953	2.3922	0.323009	2.22217	1.92023	0.00996809	1.91199	0.0636804	0.266277	15.599
BC20B_Amph5_01	BC-16-20	43.911	13.216	1.181	10.391	0.204	11.746	0.08	15.161	0.517	1.461	0.098	97.966		6.53388	2.31754	0.340687	2.30505	1.87245	0.00895435	1.88638	0.0651519	0.277305	15.6074
BC20B_Amph5_02	BC-16-20	52.557	4.052	0.373	15.249	0.257	12.46	0.023	11.737	0.474	0.251	0.012	97.445		7.59632	0.690195	0.104518	3.28578	1.92936	0.00250061	1.41851	0.0580216	0.0462759	15.1315
BC20B_Amph6_01	BC-16-20	43.147	13.566	1.107	9.376	0.308	11.938	0.329	16.412	0.485	1.476	0.107	98.251		6.45718	2.39262	0.32118	2.09187	1.91402	0.0370369	2.05379	0.0614714	0.281765	15.6109
BC20B_Amph6_02	BC-16-20	43.349	13.953	1.098	9.354	0.148	12.048	0.263	16.227	0.545	1.383	0.127	98.495		6.44956	2.44652	0.31671	2.07479	1.92038	0.0294343	2.0188	0.068673	0.262472	15.5873
BC20B_Amph7_01	BC-16-20	43.257	13.569	1.093	9.31	0.218	11.867	0.286	16.334	0.479	1.469	0.115	97.997		6.47795	2.39474	0.317329	2.07853	1.9039	0.0322176	2.04539	0.0607513	0.280616	15.5914
BC20B_Amph7_02	BC-16-20	51.425	4.36	0.325	12.819	0.074	12.44	0.048	15.271	0.745	0.264	0.057	97.828		7.53593	0.752972	0.0923324	2.80054	1.95301	0.00529115	1.87126	0.0924607	0.0493487	15.1531
BC20B_Amph8_01	BC-16-20	43.67	12.789	1.142	9.921	0.23	11.811	0.374	16.327	0.473	1.439	0.1	98.276		6.52078	2.25052	0.330591	2.2085	1.88941	0.0420082	2.03857	0.0598159	0.274086	15.6143
BC20B_Amph9_01	BC-16-20	44.027	12.507	1.122	10.354	0.16	11.897	0.096	15.61	0.505	1.353	0.085	97.716		6.57887	2.2025	0.325037	2.30656	1.90455	0.0107907	1.95046	0.063909	0.257892	15.6006
BC28_Amph1_01	BC-16-28	44.142	12.646	1.202	10.293	0.254	11.646	0.209	15.549	0.522	1.41	0.1	97.973		6.58052	2.22173	0.347393	2.28757	1.85998	0.0234369	1.93827	0.0659049	0.268125	15.5929
BC28_Amph1_02	BC-16-28	43.536	12.932	1.144	10.045	0.371	11.673	0.225	15.586	0.526	1.446	0.098	97.582		6.53347	2.28713	0.332835	2.24735	1.87672	0.0253994	1.95584	0.0668528	0.276804	15.6024
BC28_Amph1_03	BC-16-28	43.946	12.848	1.049	10.235	0.351	11.94	0.255	15.28	0.524	1.356	0.111	97.895		6.55739	2.25932	0.303456	2.2768	1.9087	0.0286219	1.90651	0.0662189	0.258095	15.5651
BC28_Amph1_04	BC-16-28	44.507	12.547	1.068	10.51	0.221	11.927	0.21	14.996	0.53	1.35	0.104	97.97		6.61106	2.19641	0.307555	2.3274	1.898	0.0234643	1.86261	0.0666741	0.255791	15.5489
BC28_Amph1_05	BC-16-28	44.049	13.226	1.112	10.333	0.276	11.887	0.241	15.24	0.527	1.387	0.095	98.373		6.53071	2.31091	0.319623	2.28389	1.88807	0.0268774	1.88935	0.0661719	0.262307	15.5779
BC29B_Amph1_01	BC-16-29	42.543	13.379	1.236	9.432	0.264	11.474	0.204	17.162	0.432	1.477	0.076	97.679		6.42668	2.38184	0.361981	2.12416	1.85693	0.0231812	2.16785	0.055269	0.284609	15.6825
BC29B_Amph1_02	BC-16-29	43.08	13.449	1.184	9.629	0.272	11.677	0.228	16.66	0.462	1.419	0.075	98.135		6.45425	2.3746	0.343899	2.15068	1.87423	0.0256952	2.08713	0.0586207	0.271183	15.6403
BC29B_Amph2_01	BC-16-29	42.525	12.892	1.09	9.417	0.065	11.803	0.182	16.956	0.405	1.406	0.086	96.827		6.46566	2.31004	0.321295	2.13455	1.92257	0.0208155	2.15573	0.052151	0.272686	15.6555
BC29B_Amph2_02	BC-16-29	40.895	14.405	1.071	8.556	0.133	11.779	0.16	17.055	0.468	1.46	0.118	96.1		6.29168	2.6118	0.319444	1.96242	1.94145	0.0185167	2.19407	0.0609791	0.286522	15.6869
BC29B_Amph3_01	BC-16-29	43.495	13.132	1.14	9.596	0.213	11.688	0.105	16.752	0.463	1.449	0.075	98.108		6.51213	2.3171	0.3309	2.1419	1.87476	0.0118255	2.09727	0.0587088	0.276733	15.6213
BC29B_Amph3_02	BC-16-29	42.946	14.24	1.076	8.825	0.188	11.92	0.077	16.929	0.466	1.389	0.112	98.168		6.43127	2.51313	0.312388	1.97022	1.91237	0.00867384	2.11987	0.0591016	0.265329	15.5923
BC29B_Amph3_03	BC-16-29	44	12.412	1.039	9.695	0.27	11.98	0.106	16.529	0.415	1.288	0.099	97.833		6.59755	2.19332	0.302033	2.16722	1.92446	0.0119559	2.07243	0.0527008	0.246351	15.568
BC29B_Amph3_04	BC-16-29	43.049	13.63	1.068	9.189	0.107	11.901	0.151	16.755	0.466	1.349	0.098	97.763		6.46427	2.41203	0.310911	2.05707	1.91453	0.0170561	2.1038	0.0592626	0.258391	15.5973
BC29B_Amph5_01	BC-16-29	43.725	12.418	1.108	9.72	0.189	11.646	0.184	16.776	0.39	1.315	0.061	97.532		6.5766	2.20117	0.323087	2.17953	1.87659	0.0208179	2.10991	0.0496793	0.252294	15.5897
BC29B_Amph6_01	BC-16-29	42.532	13.96	1.005	8.835	0.214	11.851	0.12	17.125	0.457	1.407	0.126	97.632		6.42021	2.48341	0.294108	1.98822	1.91651	0.0136258	2.16156	0.0584236	0.270917	15.607
BC29B_Amph6_02	BC-16-29	41.913	14.622	1.087	8.543	0.214	11.773	0.116	17.11	0.399	1.505	0.126	97.408		6.34811	2.60995	0.319179	1.929	1.91031	0.013216	2.16695	0.0511809	0.290765	15.6387
bdl: below detection limit

## Sheet: Thermometry Grt-Bt
Table S10. Results of garnet–biotite thermometry (Holdaway, 2000)
Sample	Asseblage	T (°C)
BC-16-18B Garnet #1	Grt-Bt-Am-Pl-Qtz-Gr	786
BC-16-18B Garnet # 2	Grt-Bt-Am-Pl-Qtz-Gr	714
BC-16-18B Garnet # 3	Grt-Bt-Am-Pl-Qtz-Gr	735
BC-16-20B Garnet # 1	Grt-Bt-Am-Pl-Qtz-Gr	703
BC-16-20B Garnet # 2	Grt-Bt-Am-Pl-Qtz-Gr	686
BC-16-20B Garnet # 3	Grt-Bt-Am-Pl-Qtz-Gr	701
BC-16-28 Garnet # 1	Grt-Bt-Am-Pl-Qtz-Gr	699
BC-16-28 Garnet # 2	Grt-Bt-Am-Pl-Qtz-Gr	714
BC-16-29B Garnet # 1	Grt-Bt-Am-Pl-Qtz-Gr	665
BC-16-29B Garnet # 2	Grt-Bt-Am-Pl-Qtz-Gr	738
BC-10-06 Garnet # 1	Grt-Bt-Sil-K-Gr	638
CO-16-05A Garnet # 1	Grt-Bt-Sil-K-Gr	639
CO-16-05A Garnet # 2	Grt-Bt-Sil-K-Gr	636
CO-16-05A Garnet # 3	Grt-Bt-Sil-K-Gr	643
CO-16-05B Garnet # 1	Grt-Bt-Sil-K-Gr	621
CO-16-05B Garnet # 2	Grt-Bt-Sil-K-Gr	638
CO-16-08 Garnet # 1	Grt-Bt-Sil-K-Gr	722
CO-16-10 Garnet # 1	Grt-Bt-Sil-K-Gr	648
grt – garnet, bt – biotite, am – amphibole, pl – plagioclase, qtz – quartz, gr – graphite,
ms – muscovite, sil – sillimanite, k – potassium feldspar.

[truncated: 1 more sheets: Thermometry Ti-in-Bi]
